# Supplementary material for: Dietary Content of Plant Ingredients and Phospholipids Affects Astaxanthin Utilization and Lipid Deposition in Atlantic Salmon (Salmo salar L.)
Source: Aquac Nutr. 2025 Mar 21;2025:3454274. doi: 10.1155/anu/3454274 (PMC11952918; doi:10.1155/anu/3454274)
Supplement: Supporting Information — Table S1: Fatty acid composition of the diets (% of total fatty acids). Fatty acids that were less than 1% of the total fatty acid content are not shown but are included in the total sum in the table. Table S2: Fatty acid composition in liver (% of total fatty acids) of Atlantic salmon fed the six experimental diets at 12°C and three diets at 6°C. Values are mean ± SD. N = 3. Fish meal (FM); fish oil (FO); plant oil (PO); plant protein (PP); marine phospholipids (MPL); soy lecitin (Soy lec). S3: Gene sequences of the genes shown in Figures 8 and 9. [file 3454274.f1.zip]

Archive with 3 entries (3 files):
- Supplement S1.docx
- Supplement S2.docx
- Supplement S3 GeneSequences.txt
