# Supplementary material for: Dietary Content of Plant Ingredients and Phospholipids Affects Astaxanthin Utilization and Lipid Deposition in Atlantic Salmon (Salmo salar L.)
Source: Aquac Nutr. 2025 Mar 21;2025:3454274. doi: 10.1155/anu/3454274 (PMC11952918; doi:10.1155/anu/3454274)
Supplement: Supporting Information — Table S1: Fatty acid composition of the diets (% of total fatty acids). Fatty acids that were less than 1% of the total fatty acid content are not shown but are included in the total sum in the table. Table S2: Fatty acid composition in liver (% of total fatty acids) of Atlantic salmon fed the six experimental diets at 12°C and three diets at 6°C. Values are mean ± SD. N = 3. Fish meal (FM); fish oil (FO); plant oil (PO); plant protein (PP); marine phospholipids (MPL); soy lecitin (Soy lec). S3: Gene sequences of the genes shown in Figures 8 and 9. [file 3454274.f1.zip › Supplement S3 GeneSequences.txt]

>NM_001136553.1 polyunsaturated fatty acid elongase elov12
TACCATAATTCGTGGGGTTTGTGGATGCATGCCAGAGCGAGCTAAAAGCAGATACTGAGATACCCTGGACAGCGCAGCTTCTGTCTCCTCTAGCCCACCTCTCTCTCTCCAGGGTAACGTGCCTCACAATCTCAACGCTATTTGACCTCCGCGGTACAAATTACAGGGCTTTTTACATCCAGCAAAAAGAGATGAACCATTTACAAAGTTTGGACGAGCGGTTAAACAAGCTTTTTTACTTCCTGTTTGAAGACAGAGACTCCAGGGTACGAGGATGGCTCCTGTTGGACTCATATCTCCCCACCCTCTCCCTCACCATCCTTTACCTCCTCTCAGTATACCTGGGATCAAAATACATGAGGAACAGGCCAGCATACTCACTCAAGGGTGTCTTACAAGTGTACAACTTCTCTGTGACCATGCTCTCCCTGTACATGTTGGTTGAGCTTGTCTCGGCAACCTTGTCGGCAGGCTACCGTCTGCAGTGTCAGGGACTCCACGAGGCAGGGGAGGCGGACCTCAGGGTAGCAAAGGTGCTGTGGTGGTACTACTTCTCCAAGGTGATTGAGTTCCTGGACACCATCTTCTTTGTGCTGCGGAAGAAGAACAGCCAGATCACCTTCCTGCACGTTTATCACCACGCCTCCATGTTCAACATCTGGTGGTGTGTTCTGAACTGGATTCCCTGTGGACAGAGTTTCTTTGGGCCGACTCTTAACAGTTTCATCCATGTGTGTATGTACTCCTACTATGGTCTGTCCACAATACCCTCCATGCAGAAATACCTCTGGTGGAAGCGGTACCTGACTCAGGCTCAGTTGATCCAGTTTATACTGACCATCACACACACCCTGTCTGCGATCGTCGTCCCTTGTGGTTTCCCCGTCGGATGCCTGCTCTTCCAGTTCTCCTATATGGCCACCCTCGTCATCCTTTTTGTCAACTTCTACGTCCAGACCTACAGAAAAAGACGGCCAGAAGAATCCATCAAGTCCAGTCGCCCAAATGGCCACTCTGTCTCCACCAATGGCACCAGCTTCAAGAAGAGAAAGTAGTATTTGGACCTGGTTGTCAAGACAATGACCTACTTCAACAACCACCAGAATCTATACATGTCGTGACACTACTGCTTAAATGCTCCAAAACAGGGATAAGTTTCAGTATGCATGTTGCGTTTTTCTATAGAATACTTTGTACTTAATTTTTGTATTAAATTCTTTATTTGGTTTCCTTGGAGCTTGACAACATATGTGTAACATACTGTACGTACAGGAATGATGCGCTCATTTCCTTTGCACTTTCAATTGCTGAAATGCAAGTGTGAAAACTCCATCCATTCCTTACCACGCAGTAACCTATGCAATTCATAGTTTATATTCTCATAGTGTAAAAACCTGAATACAATCAGCAATTTCCACAATACTTTGACATAATTTACTTTGCTATAAAGCCAAACATTGCTTTATTGAATATAGCCCATGTGTACAGTGTGTACTCATCAAAACTATCAGTCCAGAGCATTCACTGAAATCATTGTTAAACAAAAGATGCCTTAGAAACACTGCAGATCCTTATACCTGATGTATCACAATGTATTTGAATGTCTTCGTTTACGGGTACAAAATGTGCTGGTAAACATTTGACTGGGTCTTTAGAAAAAGCAATATTGAACAGGCTTTCCTGACGACTTTGGTAGACTTTATACATTGAGAAATGCAACCACTGATCAATATCTTTGAATGGCTATCGGCAAACAGACAAAATAAAAGTACTTCAAATAAAAAAAAAAAAA
>NM_001140378.1 Farnesyl diphosphate synthase
CACCAGTGAAGAGGGATTTGCCAAACAGACTGTCACTACGAGCAAGGACAAGATAATCATGGGTGACAGTAGTTGCAGCAACGGGACCCACCACTCGGGGGCAGTGCAGTCAGACCCACAGCTGTTTGAAGCCCAGTTTGAGGAGCTGGTGACTGAGCTCACAGAGCAGGACCTCACAGACTCTGTCCTCACTGACGCTCTCAACAGACTCCGAGAGGTGTTGCATTACAACACTCCTGGAGGAAAAAGAAACAGAGGTCTGTCTGTGATTGGCTCTTTGAGGGAGCTTGTTCCTCCCACTGAGCTGACCCAGGATGCTGTGCGAAGGGCCCTGCTAGTTGGCTGGTGCATTGAGCTGCTCCAGGCGTTCTTCCTGGTAGCTGATGACATCATGGATGCTTCAGTGACTCGGCGAGGTCAGCCCTGCTGGTACAAGAGGGAGAGAGTGGGTCTGGATGCCATCAATGATTCCTTCCTCCTGGAGGGATCCATCTACAGACTACTGCGCAGACACTGCAGGGCACAGCCCTACTATGTACACCTATTGGAGCTCTTCACTGAGACGTCCTTCCAGACAGAGCTGGGCCAGGCACTGGACCTGATGACCGCTCCTCCTGGTCAAATAGACCTCAACCGCTTCACCATGGAGAGATATAAGGCCATAGTAAAGTACAAGACTGCCTTCTACTCCTTCTACCTCCCTGTGGCAGCAGCCATGTACATGGCGGGCATCGACAGTGAAGAGGAACACAACAACGCCAAGCACATCTTACTGGAGATGGGAGAGTTCTTCCAGATACAGGATGACTACCTGGATTGCTATGGCGACCCGGCGGTGACGGGGAAGATTGGAACAGACATCCAGGACAACAAATGCGGCTGGCTGGTGGTGACCGCTCTAGGGGTCATGACCCCGGAACAAAGGGCAGAGCTGGAGTCATGTTATGGTCGGCATGACAGTGTGAGTGTGGAGAAGGTGAAAGCACTGTACAACACCCTACAGATGCCCACCCTGTACCACCAATACGAAGGCGACAGCTATCAGCGCTTACAGAAACTCATCGCGCGTCACGCCCAAAACCTTCCACACGCAGTTTTCCTCAACTTCGCCAAGAAAATCTACAAGAGAAACAAGTGAAGACTGTGATGAGGGGACTGTTTTTATTTAGTGTGTGTTGCACTGTAGCTGGACTGAGGAGGGCTAGTTGGTGTGGCTGCTTCCATTTCGGTCCCCTGCTCCTACCCCTTCAGTGAACACCATGGGGTTAAGGGCTAGGGCAGGACTCTCCAACCCTGGTCCTGGAGAGCTGCCATCCTGTAGGTTTTCGCTCCAACCCTAATCTAACGCACCTGATTGTAATAAGAGTGGAAACCTACAGGAGGGTAGCTCTCCAGGAACAGGGTTGGAGAGCCCTGGGTTAGGTTAAGGGTCTAGGGACCTAAATAGAACAAGGCTTTAGTTTGGACTGTGAGTGATCCTGGTTGCGATTTGGCCAGTCAGTCTTAAACCTGGTCTTCAAGGACCCCTGTGTGCCCACTTTCTTTTCTCCATAATATGATTTTCAATTATGTACAGAATAACTGATTACTCAAACTGGGAATATCATGTCATCAAAAAAGTATGTCTGTCTCTGTATCAATCTCTTTATTTATTGATGATGACGTGAGTATGACATCATGTCACTGTTAGGAGCTGTCTGCTCTAGAATCCTGTGGATTTGATGATGACGGCAGGGAGTGACATTATTGGTTGATGATCACATCAATCAGGATGGCAACCTTGGGCCCTGTTTAGCAGAGTGCTCTGGTCTCTACCGGCCGAGTGCTCTGGTCTCTACCGGCCCGAGTGCTCTGGTCTCTACCGGCCCGAGTGCTCTGGTCTCTACCGGCCCGAGTGCTCTGGTCTCTACCGGCCCGAGTGCTCTGGTCTCTACCGGCCCGAGTGCTCTGGTCTCTACCGGCCCGAGTGCTCTGGTCTCTACCGGCCCGAGTGCTCTGGTCTCTACCGGCCCGAGTGCTCTGGTCTCTACCGGCCCGAGTGCTCTGGTCTCTACCGGCCGAGTGCTCTGGTCTCTACCGGCCCGAGTGCGTCTGGTCTCTACCGGCCCGAGTGCGTCTGGTCTCTACCGGCCCGAGTGCTCTGGTCTCTACCGGGCCGAGTGCTCTGGTCTCTACCGGCCCGAGTGCTCTGGTCTCTACCGGCCGAGTGCTCTGGTCTCTACCGGCCCGAGTGGTTTAGTAGAGTGCAGTCTATAGAGCAGGAGCTTCCTGAAAGGAACAATCCTACTGTCTCTCACACCATGTTCTGTCTTTGTATTTTGTTTTCTCTATCTCCCTCTGTGTAATCATCTCTTTCTGTATAATTACTACTGTACATCTACCTGCTGCTGACAATATGGCATCTTATTGCTTTTAATAAAGAAATGTGACCAACAAAAAAAAAAAAAAAAAAAAAAGA
>NM_001140496.1 Diphosphomevalonate decarboxylase
CAAAATAGTAGACATCGCGTTTATAGTAATTTTTGTTATTTTATTGCTCCTGGTTTTACTTTTTATCAAAATGCCCGAGGTTAGCGGCAAAAAGCTCACCATGGTAACATGCAGTGCGCCTGTGAATATTGCTGTCATCAAATACTGGGGGAAGAGGGATGAGGAGTTGATTCTACCCATAAATTCATCTTTGAGTGTCACATTACATCAAGACCAGCTCAAAACGACCACAACAGTGGCGTGCAGCAGGTCGTTCCAGGAGGATCGTATCTGGCTTAACGGCAAAGAGGAGGACATAACCCAGCCCAGACTACAGTCCTGCCTTAGAGAGATTCGGTGCCTGTCCCGTAAGCGACGCAGTGATGGGGAGGCTGATGTAGACGCAGCCGGTTTATCCCATAAAGTTCACATCTGCTCTGTCAACAACTTCCCAACTGCAGCCGGACTGGCCTCTTCTGCTGCCGGCTATGCCTGTCTGGTGTACACCCTGTCCCGGGTAATGGGAGTGGAGGGGGAGTTGTCTGCGGTTTCTAGGCAGGGTTCAGGCAGTGCCTGTAGGAGTATGTATGGGGGCTTTGTTCAGTGGCTTATGGGCCAGCAAGGAGATGGCAAGGACAGTCTGGCCCAGCAGGTGGAGCCAGAGACTCACTGGCCTGAGCTCAGGGTCCTTGTACTGGTGGTCAGTGCTGAGCGGAAACCAGTTGGCAGCACTTCTGGCATGCAAACTAGTGTAGAGACGAGCATTCTCCTGAAGCACCGGGCAGACTCTGTGGTCCCAGCCAGGATGAAGGAGATGATTGAGGCTGTACATAAGAGGGACTTTACTGCGTTCGCTGAACTGACCATGAAGGACAGCAATCAGTTCCATGCCACTTGCCTGGACACCTACCCACCCATCTTCTACCTGAATGACGTGTCGCGCCGCGTTATCAACCTTGTGCACCGCTATAACCGTCACTACAGGGAAACAAAGGTGGCATACACATTTGATGCAGGTCCCAATGCAGTGATCTACACTCTTCAGCAGAATGTGGAAGAGTTTGTCCAGGTGGTCAAACACTTCTTCCCACCAGAGACCAATGGAGGACACTTTCTAAAGGGTCTTCCGGTAGCCCCGACTACACTATCTGAGGAGCTGAAGCAGGCCATTGGTATGGAGCCCATGGTGAAGGGAATCTGCTATATAATCAGCACTAAGGCTGGACCTGGACCTCGCGTGGTGGAGGACCCTAGTGAGCATCTGCTTGGATCTGACGGGCTGCCCAAGGAGAGTGCATGATACAAGCCAGCCTCCCAGCTGGGCAGAGACAGAACTGTTTGGTGAAAAGAAAGACCAGACATTAACAATCAACAATTCCAATTCAATCAATTGGACACATTTGCATAGACGTAGTCATAAAAGGGGCCATCTGCAATTGCTATATCCATTTTTGGACTTATAAATGTATTATATGTAACCACTGATTCTTGAAGAAGATAACTTATAAATGCTGCATGAGTTTAGTACAACTGTCGTACCGCATAAAATCAAAATATAAGCTTGTTTTACTACAATGTTTGTAAACAAAGTAAATGTAAACAAACATTTAAAACATGGTTATAACTATAATTTTGATATCATGCATGGTCAGTCCTTGCATCCATTGCGCCGTCTATAATTTTGAGAGTGGTTACATTTCTCCAGGCCCATCCCTCAGCTTTTTACCAAAACTAAGGATTCCCCCTTTAACTGGAGCGAAACAACCACACCCAGCTGAATACCTCTAACACTGTTGACTAGTGCTTCATTCAGACACTTTTCCTATTGCGAGTTTGGATGAAATGTTTTGTAATGTTAAAGATGCGGGGATGCCTTGTGAGAATGATCAGAAATGTTTTAGTACTTTCATAACTGTAAACTATTTCAAATGTATCTGTTGATTTGATTTTCTAAGTAGACTATGTACATGTTATTAAAGTATAATGGTTTAACAGTCACCTTTAGAGTGAGTGAATCATAAGACAATATAATAAAAATTGTTAAAACCCAAAAAAAAAAAAAAAAAAAAAAAAAAAGA
>NM_001140535.1 Endothelial lipase
ACACGGACCACCGTCTCGCTGATACTTGGCTCATTGGACATAAACTCACTGGACACACGAATAACTGTTAAAGAGCCCGTTATTATCTTTACATCTGTTTGTGTGAGAAAGAAATGAAAAATATCACTTTTTCTTTGTGGATTGTGCTACTTTGTGAAATTGCGCTCTTTGCGTCGGGAGTGGAAGACAACGAACTTTTCAAAGATGAGGAGTTTAAAGTGCTCTACGGTGACGAGGCACTCCATGACCGGATCACATACAACATGAGGAAGAGCATGAATCTAGACGTGGACGGCTGCATCCTTCTGCCTGGTGAGAAGAGGAGTCTGCAGGAGTGTGGCTTCAACGTCACAGCCAAGACCTTCTTCATCATCCACGGCTGGACGACGAGTGGGATGTTTGAGGGTTGGATGCAGAAGCTGGTGTCTGCCATGATGCAGCGAGAACCGGAGGCCAACGTGGTCATCGTTGACTGGATTCCCATGGCCCACCAGCTCTACCCCGACGCGGTCAACTACACCCACCAAGTTGGCCTCAGTGTCGCCACCACCATAAACTGGCTCCAGGAGGAACAGCAGCTGCCCCTGCAGAATGTGCACCTGATTGGCTACAGCTTGGGGGCACATGTGGCAGGCTTCGCCGGAACGTCTGTACGAGGGACTATTGGCAGAATCACGGGTCTAGACCCGGCAGGGCCCATGTTTGAGGGGGTGGAGGATGATAAGCGCCTCTCGTCGGGTGACGCTGACTTTGTGGACATCCTGCATACGTACACGCGCGAGGCGCTGGGTATGAGCATTGGGATCCAGCAGCCAATCGGAGACATTGACATCTACCCCAATGGAGGAGATGTGCAGCCAGGCTGCTCCCTGAGTGAGATGCTTACCGGTGCTGCTGGAGGAAGCTTCATGGATGTGATTAAGTGTGAACACGAGCGGGCTGTGCTCCTGTTTGTGGACTCGCTGATGACCAACGAGTACATGAGCCTTGCCTACCAGTGCACCGACCCTGAACGCTTCAAGAAGGGCATCTGCCTGAGCTGCCGCAAGAACCGCTGTAACAACATTGGTTACAACGCCAAGAAGATAAGGAAGAGGAGCAACTGCAAGATGTACCTGAAGACCCGTGCTGCCACACCCTTCGGAGGCATCCATTATCAGATGAAGATGCACGTGTTCAACAGAAAGCACGCTGATGATGCTGACCCAACTTTCCACGTCAAGCTGTATGGAGCTCACCATGACACCGATGACCTGCATGTCGACCTTCCAAACAAAGTGGGTCTGAACCTGACCAACACCTTCCTGGTCTTCACCGAGGACGACATCGGGGATCTACTGAAGATCCGTCTGAGCTGGGAGGGGGCGACTGAGTCTCTAGGGTCCTTCTGGAAGAACATGAAGAAGTCTTTCTGGTCCTGGAACAGCAACGGCACGCCCATCAACCAGGTGCTGGAGGTCCGTAGGATCCGTGTCAAGTGTGGAGAAACGCAGAAGAAGTTCACATTCTGTGCCCAGGACCCCTCAGTGACTGAGATCTCTCCAGGACAGGTCATCACGTACGTCAAGTGTCGTGATGGCTGGGAGGTCAAACCAAGTAAAAAAAGATTGCATAACTTATAAGGATTCAGCACTTCATCAATCAACGCACTAATGCCATGGGGACCTGAAGGCGGAAAGGAATGTCGGTGAGGACCGCCGTTTCTTCATCTGAGCACTTTGATTGGAGGAGTGATGAGCACACGGTGGGAGGCCTTGGACTTGGGATGCACCTGGATGTTTACTGATGGTCACATGACTCTGGGCTCTGGCCAATGGGATGCCGGGATGCTTCACGTGCTGTCTATCAGGATCTGAGAATTCCCGGAGTGTTTCTTTGTACGGACGGACTGTTCAACGGTTGTTATCCATCGGACATTTTTCCCCCAACAAACCTAGTCTCTTTACTGTATATTTGTATTAATTTTCTGAAATGGAAGCACTGCAAGACCATGGTTATTTATCAATCCCAACCACACCCTGTACTGAAGCGCATTATTTGAATAATTTCCTCTGAGATGCAGTGTCTGTGGCTGAGTGACTATCTTTTGCATGTGTGAATGTGTTTGCATGCAGTGTATGTGTGGCGTGCCTATTGGCTAGAGCGAGCTTAATGTGACTACACTGTAAAACTGAAGGACGTGACTGGGCTACATGCACTTGATCTTTCACTGTGTTTGTGGGGTTGCACAATTCCCAAAGTTTTCCTGAAATCTTGGTTGGACGATTGCGGATTTGTTAGTCCCTTTGGTGTCCGGTGATCTTCCAACTGGTATTTCGGGAAAAATGCGGAAATGTAACAAATTTTGCTACCCTACTTCCGTGCAACGTATTGCTATTGTTATTTCGATGTACCACATCTGTTTTATGTATATAATGTACAATGTAAATGGGTTTTTTTGGAAAATAAATTACTTTAATTCTTAAAAAAAAAAAAAAAAAAAAAAAAAAAAAAAAGA
>NM_001146482.1 Retinol-binding protein II, cellular
CAGACAGATACAGGGCATATACAGTAACACAAACCCGGCCGGTGCCAAGATGCCTGCAGACTTCAATGGACAATGGGTGATGGTCACCAACGAGAACTTTGAGGATATCATGAAGGCCATTGATATTGACTTTGCAACCCGTAAGATCGCTGCCCACCTGACCCAGACCAAGGTGATCGTCCAGAACGGAGACAAGTTTGAGACCAAGACCTTGAGCACCTTCAGGAACTACGAGGTCAACTTCACCGTCGGGGAGGAGTTTGAGGAGGTCACTAAGGGACTGGACAACAGGACAATCCAGACACTGGTTACCTGGGATGGAGATAAGTTGGTGGCTGTGCAGAAGGGAGAGAAGGCCAATCGTGGCTGGAAGCAATGGATAGAAGGAGACCTGCTACACCTGGACATCTATGTTGAAGACAAAGTCTGCAAACAAGTGTTCAAGAAGAAACCCTAAAACCGTATTTGTTGTAATTTTTGTATATTTTTTTTTATTATTTCACCTTTATTTAACCAGGTAGGCCAGTTGAGAACAAGTTCTCATTTACAACTGTGACCTGGCCAAGATAAAGCAGAGCAGTGTGTCAAATACAACAACACAGAGTTACACATAAACAAACATATAGTCAATAACACAATAGAAAAATCAATGTACAGTGTGTGCAAATGTAGAAGATTAGGGAGGTAAGGCAATAAATAAGCCATGGAGGTGAAAAAATGACATTTTAGCATTAATACTGGAGTGATAGATGTGCAGATGATAATGTACAGGTAGAGATACTGGGGTGCAAAAGAGCAAGAAGAACATTACATACATGTGTTTCTGCCTGCATAATTATGTTATGTATTTATGATGTGATTGTACTTAATAATAAATACTTAATTCAACCCAA
>NM_001173606.1 phosphatidylserine decarboxylase
CCAGAGAAGGGGGATTGGCTTGAGAATAGCGGAGCGAGAGAACAAGATCCAGCGAGAGAACAGACGTGTGCACACTGAGCGAGAGAGAGGCAGCCCCAGTGAAAGAAGTGTCTAATCTCCCCACACCTTCAGTGATAATGTGTCAGAGCAGGAACCTGCAGCGGGCAGCAGCGCGGAGCTCAGGGAAATGGTGAGATGCTGCAAGTCTTTGCACAGCCCTCCGTCTTGCTACAATCTCCACAGAGTTAGGGTTGATGTGCGCCGGCTCCGGCCGATCAGCTCCTCTGGGGAGCAGGGGGGAGTCAGCGGCGGCAACAGCTCAGGCCAGGGGGCCCAAGCACTCAGCCACAGGAACCGATTCAGGTTGCAGTTCCCTCAGTTGGCCTTGCGGCGTCGTCTTGGCCAGTTGAGCTGCATGTCCCGGCCCGCCTTGCGGCTGCGCTCATGGCCGCTCAGCTTCCTCTACTACTTCCTGACCTTCGGTGCACTCAAGCCCCTGGCCAAGGTTGGCTGGAGACCAACAAGCAGGGTTGCTCTGTACAAGACCATCCCGACACGGCTGCTGTCTCGGGCCTGGGGTCGGCTGAACCAGGTGGAGCTGCCGACCTGGCTGAGGAAGCCAGTCTACAGTCTGTATATCTGGACGTTTGGTGTCAACATGCAGGAGGCTGCTGTGGAAGACCTAATTCAGTACAGGAACCTGGGAGAGTTCTTTAGACGGAAACTCAAACCGGCTATCCGGCCCGTGTGCGACTCACACTGCGTGATCAGCCCAGCAGATGGGAAGATCCTGCACTTTGGGCGAGTGCGGAACTGTGAGGTGGAGCAAGTCAAAGGAGTCACCTACTCTCTGGAGACCTTCCTGGGACCACACACCTGGGCTGAGGCCATCAACAGTACCATCAAGCCATCAAATGAAGAGGACCCCAGCTCGTTTCAGGACCTGCTGGTGACTAAAGAGGAGAATGAGCTGTTCCACTGTGTGGTGTACCTGGCTCCAGGAGACTACCACTGCTTCCACTCCCCCACAGACTGGAGGGTGGCCCACAGAAGACACTTCCCCGGCTCTCTGATGTCAGTGAACCCTGGCGTGGCCCGCTGGATCAAAGAACTGTTCTGCCATAATGAGAGGGTGGTGTTGAGCGGAGAGTGGACACACGGCTTCTTCTCCCTCACCGCTGTAGGGGCCACCAACGTGGGCTCCATACGTATCTACTTTGACAAGGAGCTGCGCACTAACAGCCCACGCTACAGCAAAGGCTCGTACAACGACTTCAGCTACTTGTCCAACAACAACCAGGAGGGCGTGAGCATGAGGAAAGGGGAGCACCTGGGAGAGTTCAACCTGGGCTCCACTATAGTCCTTCTCTTCGAGGCTCCGCACGACTTCAGCTTCAACCTGAAGGCCGGCCAGAAGATCCGCTATGGAGAACCTCTGGGGACTGTGAGCCGAGATGGCCAACCAGAGAGACACTTTCTGGGGGGAAACGGACTAAAATAAACTGATGGATACACTAACATGTGTGTACAGATTTGAGCGGAGGTGCACAGGCTGACTTAGACACACTCATTCACGTACGGCTGGCATACGACACACTCATTCACGTACGGCTGGCATACGACACACTGATGGACTTACAGAAAAAACTCAGTCACCACTGTTGCATTACTACTAAGGGGTCTCCCCGTTTCTTTGACTAGAGTTTCTATTAACAATTTACTTATTGCCAGTTGGACAGTTGATTACAACTAGTGTACATACCTGACCAGCAAAAGCAAGATAGTTTATAGCAATTAGTTACATTTACATTCCATAAGAATAATGACATAGCTTTAAAAAAAAATTGTTGCTAAATTATACCCATATTGCCTTTTGTCAGGGGTATCCTCTTCAACTAGGAGTTCCTCCTGAGATTTCAGACACAAGCAGCAAGACACCAGCCTGATTACAGATCTGGCTAGTGCTGTGTAGCCCAACTCATATGGCCATTGGCAATACATCACAAACAGATCTGGGACCAGGCTAGCAAGACACATCTCCACACATACAGATAACCCCTGTCACACACAGCCTCTATCATGTGGACAGGCTTCCCTATACAATGTACAGTATACACACACCTACAGTACACATACCACGAAGAAGGAATGTACCAGAGGCCACACGTCTACCCTCTTCCTTCTCTAATTTCCCTCCCTCCTTCATTCTGATACTGAATGCCTTCCTGTTCTCTTTTGGTCTCTCCCTCTTCTGCCATCCCCAGAGAAGGTGCTTGTGTTGGGGGTGATTATGTGGACTCTTCCCTCCCTGTGATGGAGGTACAGACTGGCACCACTCCTCCCAGTCAGACGAGTCTGGGTCGTATTCATTAGGCACCTGCCAGAAGAAAACAGGCTGAATACCTGGACTTTCCGTTGTAAAATGTTTTGCCTCAGTCTGCCCTAATAAATACAACCCTGTTGTAGTAAGCCCATGATGTACGATCTCTGCCATCCCAACAATGTGTTGTTAATCATCATTAGAGTGGTAGCTAGTAGTGCTGCCTGCCTGATGCCAATTATCGCTGTTGTTTTACTGTAAGTGATGCCTAACAGGCAGTGCTTGACTTGGGACTGAGCTACCCGGAGGCCTTACCGACACTTCAAATGTTTGATGAATTGCGTACCGGCTCCTCTATAAAACAAAGTAGCCTGTCACCGGTCTAGATTCATACACAGAGGCAAAGAGGTTTGATCAAAGTGGAATGAAGGCAGGATCTGCGTTGACTAGCAATGGCCAATGGGCATTCATTTTCTGATTCCGCTTCGTTCAAGTTTATTTTCCACTAGTCTGTGAATCTGTGACTGACAGTAGGATGTCAGTTCAAGATTGTGCCTATTGAAAATGAGCCAGCCTGAATGCGCATAAACCCTCTTTTGGCAAAAGCCCTTCATCAGGTCATGAAAAGGCATGGAAATGTATTTCATGATTTTTGCTAATGTAATTCATGAAGGCACACTTAAAAATGGACATATCAGCCATCATCGGAATGACCCTTCAGTGTGTGTCTCTGTGCTCATTTCTGCTGCAGGTAACATTAAAAAAAAATGGAACAATTGACAAATAAATTGCTGTGCATAGATCTCCCCTGAAGAATGAATATTTGAGCCTTATATATAAACATGTCTAGTGACACCTTGCTTTGAAGTAGCCTACCTTATCCATTTGATCCCTGATTCATTTAATGAGGGAATCATTTGATAAAAACAAAAGTATTTGGTTGTAATGTTGCTATATTTTATATGAAATGTGGCACCATCCACCAGGACAGCTACTGGGTGTTCAGGCTTTTGTTCCAGCCCTGGTCTAACCACATTGTAGCATTATGGAATGGAATGGAAAATGTGTATGAACTCCTAAAATAGTCTCTGTAGCATACCAGTTGTGTATTTCGGTGAACATGATCTAACGGATGGACTTGGAAAAAGACAGCTCCTGCACTACTTTCATTCCAAGTCAAGCACTGCTAACAGGTGTCTACACGGAGGGGGTTCAAACCAGGTGGATCTCTTCTATTGGAGTTCTATTGTAGTGTTACAATTTAGCATGCCAGCATAACTCACTCACATGGCACTTTCATTCCTAAATGACTGCTAAAAGGTGTATGTCACATTGAATACACATTGTTTAACATATGATAATGAGTTGAGATGATTGATGACGTGTGTTAATCTAACCCAATCCATTAATGGACTAAATCCTGACGTATTCCTCTGAATGGAGCCATACCTTTTTATGCTAATATACAGTACAGCCCTCTGACCGTCATTCCAAAAACAAACCGACGACAATGTGCAGCACTGGTGGTAGGATCATTGGAGAGAATGTGGAAACTGGTACTGGCAACTCATACTTTTGTCTTCTACTGTTCGGTTGAATTGGAATAAGTTGTTACTGGAAGTTATCTGCCTATGACAGTGTTAAATAGCTAAAACTTTTGTTAAGACTGTAAAGCTTAAGTTATGCTGATATCAATACTAACTATGTATCATGCACTTACCGTATAATGATTGTGAGACCCTTGGCGGAACGTTCAGATACCCAGGGCTGAGCTGTTTTAAAGCTATTTTTTTTCTGTAGTTCTGTTTGTTTTATAGTAGTGCCAAAAATCTATTTGGGGAATTTTAGTTTTTCAATGTATTTTTTATTTGTTTTGCTTTGAACAAATGTGGACATTGGTGCTTTTTGTGTTGCTGCTGCTGGATTAATTCTCTGCATAAGGGGGTAGAGACCTCACCTGACTCTGACCCCTCGGTAAAGGAACTCTGAACCTTTAACTTTAGCCTCGGAGGAGTGGGGGTCACAGATGTGACAGACCGGGGAGATGCCGGTGACACAAACTCCCCTTGGCTACATCGTCGTTCCACAAAGTGTTGCATACAGAAACCAAACACTGGGGTCTGGCCTGGCTACTGCCTGTTGCACACTTGTTTTTATATGTACATTGTAATATACTTGAATCATGTGACTCATTCAACACTGCATAGATTTTAACCTAAATTGTTTGAAAAGCAAGAAAACATGTCTAATAAATTTTTGCGTATTCTTAAAAAAAAAAAAAAAAAAAAAAAAAAAAAAAAAAAAGA
>NM_001279074.1 beta-carotene 15,15'-monooxygenase 1 like
CCACATAACAGCCGATAGCCTTAATAGCTGATGCCATGTCTCAGTCCCTCATCGGCAAGAACGGGACTGAATCACCCGAACCTGTCAAAGCAGAAGTAACAGGATGTGTCCCTGAGTGGCTACAAGGGACATTGCTGCGCAATGGGCCTGGTCTTTTTAATGTGGGAGCCACTGAATACAACCACTGGTTTGACGGCATGGCCTTAATTCATAGTTTCACCTTCAAAGATGGTGAGGTGTACTACAGGAGTAAATTCCTGAGGAGTGACACCTTCAAGAAAAACACTCAGGCAAACAAGATTGTTGTGTCAGAATTTGGGACCATGATCTATCCCGATCCCTGCAAAAACATATTTTCAAAAGCCTTCTCCTACCTTCTCGCTGCCATCCCTGACTTCACAGATAACAACCTGATAAACATCATTAGATATGGGGAGGACTACTACGCCTCATCAGAAGTCAACTACATGAATCAAATTGACCCAATGACCCTGGACGTAATTGGAAAGATGAACTACAGGAATCACATTGCTCTGAACATGGCGACTGCACACCCTCACTACGACGATGAGGGAAACACCTATAACATGGGAACTGCCCTCATGAGGTTTGGCATGCCCAACTATGTCATCTTCAAGGTTCCAGTAAATGCATCAGATAAGGAGCATAAGAAGCCTGCCCTGCGGAAGGTGAAGCAGGTCTGCAATATACCGATTCGCTCTACCCTCTTCCCCAGCTACTTCCACAGCTTCGGCATGACAGAGAATTACATAATCTTTGTCGAGCAGCCATTCAAACTGGACATCCTCAGACTGGCCACAGCTATATTTAGAAGGGTCACCTGGGCCAGCTGCCTCAAATACGACAAAGAGGACATTACGCTGATCCACCTGATCGACAAGAAGACTGGGAAGGCTGTGTCCACCAAGTTCTACACCGATGCCCTGGTGGTTTTCCACCACATCAACGCCTACGAGGACGACGGCCATGTAGTGTTTGACATGATCACCTACAAAGACGGCAATCTGTATGAAATGTTCTACTTTGCGAACCTGAGAAAGGAAACCCAGGAATTCATTGAGAGCAACAAGGTCAACATCTCCCCACCAATCTGCCAGAGATTCGTCTTGCCTCTCACTGTTGACAAGGATACTTCAAATGGAACAAATCTTGTGAGGCTCAAAGACACAACAGCCAAAGCAGTGATGCAGAGCGATGGCTCGCTGTATTGCCTGCCTGAAACAATATTTCAAGGTTTGGAGTTGCCAGGGATGAACTACAAATTCAATGGCAAGAAGTACCGTTATTTCTATGGCTCAAGAGTGGAGTGGACTCCACATCCAAATAAGATTGGGAAGGTGGACATCGTGACCAGAAAGTACATTGAGTGGACAGAGAAGGACTGCTACCCCTCTGAGCCTGTGTTTGTTGCTTCACCAGGAGCTGTGGAGGAGGATGATGGAGTCATTTTGACCTCAGTCGTCTCACTCAATCCAAAGAAATCCCCCTTCATGCTTGTCCTCAATGCCAAAACCTTTGAGGAAATTGCTCGTGCCTCAATCGACGCCAGCATTCACTTGGATCTGCATGGACACTTCATTCCCACACAGAGCACCAACTGACATAACCAGCATAGGGCAGGATTGTACCTTAACATTGTAGAGGGCAAAGTATTGTACCCAACCATGTAAAGTCGATGT
>NM_001279082.1 Beta-carotene 15, 15-dioxygenase 2, like
CACCAGGCTCAACACTGCACCACCAGGCTCAACACTGCACCACCAGGCTCAACACTGCAGCCCAGCCATGAGCAGCACCAAACAACTCAACAACAGGAGCGGAGACAATGCATCCAAGAAGAAGTGCCCCTTGGCCATGGGGCTGGAGGGCATTGCCCCCCTGGTGCGCACTGTTGAGGAGATCCCTGAGCCCATCACCACAGTGATCAAAGGGAACATCCCATCCTGGATCAATGGAAGCTTCCTGCGGAATGGGCCCGGAAGGTTTGAGTTCGGCAAAGACAACTTCAACCACTGGTTTGACGGAATGGCCTTGATGCACCGCTTCTACATCCATGACGGTGAGGTGACCTACAGCAGCCGCTTCCTGCGCAGCGACTCCTACGTGCGTAATTCTGAGAAAGACCGCATTGTGGTGTGTGAGTTTGGAACCATGGCCATGCCTGACCCCTGCAAGAACTTCTTTTCTCGATTCTTATCCCGCTTCAAGATTCCCAAGGCCACAGACAATGCCAGTGTGAACTTTGTGAAGTACAAGGGTGACTATTATGTAAGCACAGAGACCAACTACATGCGGCGGGTGGATCCACAGAGCCTGGAGACCAAAGAGAAGGTGGACTGGTCTGAATACATTGCAGTAAACTCCGCCACAGCCCATCCTCATTATGACCGTGAAGGGGCCTCGTACAACATGGGCAACTCCTATGGCAAGGGCGGCTTTTTCTACAACATCATCCGTGTGCCTCCGCCTGAGAAGGTAGAGGGGGAAGACAAGGCTGATTTCAGTGGAGCTCAGGTCCTCTGTTCCATCCCAGCCTCTGACTCCAGGAAACCATCCTACTACCACAGCTTCGCCATGTCAGAGAACTATGTGGTGTTCATAGAGCAGCCCATCAAGCTGGACTTGCTCAAGTTTATGCTGTTCAGGATCCAGGGCAAGAGCTTCGACAAGGTCATGACCTGGGAGCCACAGTACGGCACCATCTTCCACGTGGTGCACAGACACACAGGCGAGCAAAGCAAGGTAAAGTACAGCGCCCCACCCATGTTCACCCTTCACCAGATCAACGCCTACGAGGACAAAGGGTTCCTTGTAATGGACATGTGCTGCGGGGACGATGGGGACGTCATTGGAGACTTCACACTAGAGAACCTTCGCAGGGCTCCAGGGGAGGAGATGGACAAGTTTTATAACTCCATGTGCAGAAACCTTCCACGGAGATACGTCCTACCCCTGACGGTAACTGATGACACACCCAGCGACCAAAACCTTGTCACTCTGCCTTTCTGTCAAGCAACTGCGGTCAAGACTGGGTGTGGAAAGGTGCTTTGTACACACGAGGAACTCTATGATGAAGAGCTGTTCCAGTACGGTGGCCTGGAGTTCCCACAGATCAACTATGCTCATTACAATGGGCGTCCTTACCGCTACTACTACGCATGCGGCTTCGGACACCTGTTCAGCGACTCCCTGCTGAAAATGGATCTGGAGACCAAGAAACTTAAGGCGTGGCGTCACCCTGGTCTGTTCCCATCTGAGCCTGTGTTTGTTCCTGCGCCCAACGCAACCGAGGAGGACGATGGTGTGGTCATGTCCGTCATCATCACACCCAGAACTGAGAAAAGCACGTTCCTGCTGGTTCTGGATGCCAAAACTTTCACAGAGCTGGGCCGGGCAGAGGTTCCAGTCAACATTCCATTTGGAACTCATGGAGTGTTCAATGAGATGCACTGAAAATGCTAACGTCACAACCCCTTCAGCATTCTGCTTATGAAATGACTCCGTCCATGGATGTCTTTT
>S31963344 apolipoprotein E
GCACGAGGCTAAGGTGTATTGTCAGCAGATCACCATGAAGGTTGTTGCAGTAATCCTGGCTCTAGCCGTCCTCTCAGGCTGCCATGCATGGGTGCTACCCATGCAGGATGAGCCCCAAACTCCCTGGGAGAAGACAATTGACCAGTTTAAGGACTACATAACAGATCTGAACTCTAAGGCTGATGAGAAGGTGAAGAACATCAGGGCCTCCCAGCTCAGCAGTGAACTGGATACCCTGATCACAGACACCATGTCTGAGCTGAATATGTACAGTGATGATATGAAGACCAAACTGGGACCTCTCGCTAAGGACACCGCTGAACGTCTGGGCAAGGAAGTGCAGCTCCTCGTTAACAAGTTGCAGGCTCACATGGCTGAAGCTAAAGACCGTACCACAGTGTACACCCTGGAACTCCAGACCATGTTGGAGCAGAATGCCAATGACGTCAGTCACAGGGTCAACACCTATAGCCGCAAGCTGAACAAGCGCCTGAGCAAAGACACCCAGGAGATCTGCAGCAAAGTGACCACCTATTTCGAGGAGCTGCATTCTCGAACCACCTCTGGTGTGAAATCCGTGGTGGATCGCTTTGAGCCTTACTACGTCCAGATCCGTGAGCGCGCTGAGGATAAGATGGCTACCCTCAGCAAACTGCTGACGACCCAGGCTGAAAAGGTGAAGGACAAGCTTGAGTCCCGGGCTGAGGAGGTCCGCGAGCAGCTGGAGAAGACCACCGAGAACCTCCGCAGCAC
>XM_014123864.1 Carnitine palmitoyltransferase 1B (Muscle) - Ident 97
TGCAAGTCCTCACTCTCCATTCATACGGCGCCTTGCAACTGTCAACGCTGAGGGAGGTCGAACCAAGCCTCACAACCTTGGACACGTTCAAAGAAAGTCCTCTTTTACATTTTTGCGTTACGAATATACACGTTTGGAGAAAGGGCTGTGACCCTGTACAGCAGCAGCCACCATGGCAGAAGCTCACCAGGCCGTGGCCTTTCAGTTCACTGTCGGGCCTGATGGCATTGACATGCAGCTGTGCCACGAGGCCCTGCGCCAGATATACCTCTCAGGCAAGCACTCCTGGAAGAAGAGGTTCATACGCTTCAAGAACGGGGTCATGACTGGCGTGTACCCAGGCAGCCCGTCTGGGTTTTTGGTGGTGGTGGTGAGTTACATGTCGGGCACTAAATATGCCCAACTAGACCCCTCCCTGGGACTCATCACCAAACTGGGCACCCACATACCCATCAGTCCGTACATGTCGGAGGACAGCCAGCGGGTAGTGGGTGGGGTGCTGGTGGGCACAGGCCTGTGGGTCACCATCATCTTCATCATGAGGAATGCCCTCAAGTGCCTGCTGTCATGGCACGGCTGGATGTACAACCGCCACGGATCTGTCTCCTGGGGCACGAGACTCTGGATATTATTTGTCAAGTTGTTCTCTGGCAGGAAGCCAATGCTGTACAGCTTCCAGAGTTCGCTGCCACGGCTGCCCGTCCCTCCGGTCAAGGACACCTGCAGGAGGTACTTGGAGTCAGCTCGTCCATTGATGGATGACGAGCAGTATGTGAGGATGGAGGGGCTGGCAGGGGAATTTGAAAAGAACCTGGGCCCAAGACTACAGTGGTACCTCAAGCTCAAGTCCTGGTGGGCCTCCAACTATGTCAGTGATTGGTGGGAAGAGTACATCTACCTCCGAGGTCGTGGGCCCATCATGGTCAACAGTAACTACTACGCCATGGACTTCCTCTATGCGTTCCCCTCTCATATCCAGGCGGCGAGGGCGGGTAATGTCATCCATGCTATCATGCTGTACAGAAGGAAACTGGACAGAGCCCAGCTCAAACCAATTTACTTGCTGGCGAACAAGGTTCCTCTGTGCTCTGCCCAGTGGGAGCGCATGTTTAACACCACCCGCATTCCCGGCCAGGAGACAGACACTATTCAGCATGTGGACGAGAGCAAGCACATCGCCGTTTTCAACAAGGGGCGCTTCTTCAAGGTGTGGGTGTTCTATGATGGGCGCCTGCTGTTGCCGCGGGAGATCGAGCAGCAGATGGAGAGGATCCTGGCTGATAAGAGCGAGCCCCAGGAAGGGGAGGAGTACCTGGCTGCGCTCACCGCAGGGGAGAGGACACCATGGGCCAAAGCACGTGAAACCTACTTCAGAAGTGGCAAGAACAAGCAGTCACTGGATGCCATTGAGAAGGCTGCCTTCTTCGTAACCCTCGACGACTCAGAACAGAAATACGAGACCGACAACCCGGTGAAATCATTAGACAGCTACGCCAAGTCCCTCCTCCACGGCAAATGCTACGACAGGTGGTTTGACAAGTCCTTTAACCTCATCGTCTTCAAGAATGGAACCATGGGCCTGAATGCCGAGCATGCCTGGGCCGACGCACCAATCATAGGCCATCTCTGGGAGCAAGTCTTGTGCATGGACCCTCTGGAGCTGGGCTACACTGAGGAGGGCCACTGTAACGGGGAGCCCCACCCCAACCTGCCCGGACCCCAGAGGCTGCAGTGGGACATCCCTGCAGAGTGCCAGAGTTCAATCCAGAGCTCTCTGAAGTTGGCCCAGGCACTGGCAGATGATGTGGACTCGCACATCTACCCCTTTAAGGACTTTGGCAAGGGTCTGATCAAGAAGTGCCGCACAAGCCCGGATGCGTTCATCCAGATTGCCCTGCAGCTCGCACACTTCAGGGATAAGGGAAAGTTCTGTCTAACGTACGAGGCATCGATGACACGGTTGTTCAGAGAGGGCCGTACGGAGACGGTGCGCTCCTGCACCATGGAGACCTGCGCCTTCGTCCGCTCCATGATCAGAGACGAGACGAGAGAGGAGCGTATGAGACTACTGAAGGAGGCATCAGAGAAGCATCAGAACATGTATCGTGAGGCCATGATAGGGAAGGGCATCGACCGTCACCTCTTCTGCCTTTACGTCATCTCCAAGTACCTGGGAGTGGACTCTCCCTTCCTCCATGAGGTTCTGTCAGAACCCTGGAGGCTGTCCACCAGTCAGACTCCAATGCAGCAGGTGGAACTTTTTGACCTGGGCAAACACCCTCATTATGTCACCTCCGGAGGAGGCTTCGGCCCGGTGGCTGATGACGGTTACGGAGTGTCCTACATCATTGTTGGAGAGGACCTCATCAACTTCCACATCTCCAGCAAACACTCTAGTCCAGAGACCGACTCCCACCGCTTCATGGGTAACATTAAACAGGCCATGCTGGACCTTAAGGGTCTGTTTGACCTCAACAAGAAAGACATCAAGTGATTTTTATCTCCTAATTTGAAGAAAATAAAACAAACAATTTAAATATTTGTTAACAAAAAGGCATGCTCTTCCCGAAGCTTTTACATTGAAATTGTTGCATTTTTATTTCTAAGTTAATTATACATTTTCATAACATTAATTAAGTGTGGAAAATATACATTTTAAATAATGGATATTTATGTCACATTTCGCTTTGTTGCTTTTTTGTTTTATTCTTGTGATGGGGTAGTTTTAACTGCATTTAGCACAAAGATCAAAAATGGCAGTTTCTCTGCCGGACTGTATGCACCAGTGCCTTGGTGACCCACTAATGTAGAGAGGCAATGAGAGAGGACAGTGAGTGGGAGTACTTTCAAGTTGTCCCTAGACACTGATCTAAATTCAGTTTTGCATTTTGTTCCTCTAATGATGAAGGTAATATTTGAGTAGAGTAAACTGATCCTAGATCTATCTTGTGTTATTTATCATGTGTACTGCCAGTTTTATCTTATTTTAGCTGCTATGTTTTTATAACTAGTGATAAAGTAGTTTATTTTGTTGTGTTGTCATTTTCATACTCAGGTTTTTTAACTTGGCCTAGTTTTAGGGTTCAGTTTGCCAAAGCATTACAGGTTTGGCGTGTACAGTAAGGTTTTGGGATGCACTACTACTGCAGAATTCCAAATGGAACTCTAGCCTCTAACTTCTATCTTCTGTAGATCTGAAAATATTTAAGTCTATGGTGAAAATTCCACTTAGCCTCTCCAAGGGCTAGATGGAGTAACTACCATAATGATTCTCTAGGGGTAAAAAAAGCAATTTAGAATACAGAATATAACGCCACACAGCAGATAGTCGTTCGAAGTAAACATGGATATTTGTGTTTTAGTAGAAGGAAGATATGGTATCGTTTGGGAGTAATCTCGCCTGGGCCAAGTTCAGCATGGCATGATGTTGTGGAACGTAGAACAAAAAGAAAGAGGAATCACTTCAAATCATGACATTCCTAAATGTTTGCCTACTGAACGTGGCCCTGCGTTGCATGTTAAATATTGAATCCTCTCCTTGCAGCTGTTGATGGGTTAGGGGCGGTCACTGCACTTTTTGTTTGGCAGCGCTCTACAGGACTGGCCCTTCAGATCACACTAGCCTAACTGCCTTTGTAGCCTTTAGCCATGGTTGTTTTCATTAGGGCACACCGTAGCATAACATTTTGCAACAGAAAGTGAAAACAGGCATTTCTTGTTGGACTGTTTTTTTCTTCAGTTTTGTGTATAATGAACACGACCCAGGTCTCAGACCACAGACGATCTGACTATATCTGCTTATAAAGGGACTTTTCATCTAGGGGTGAACTGTCATGATGTATATCATAATAATGTCGACCGACTGTGTTGTAGTTCCATTTGTTGTAGATAATTTTTTCAAGTGAAGAGATTGGTCGACTCGTATTTCACCAACATGAATACAGTGTCTCAAGAGACTTGCAGTGTGTTGAATGTAAACATTTTTGGACAATACTGGGGCAGTACACAGATGCAAAATACATAGGACTTGACAATGATGTATAGGACTATACTACATAGGAAAGACTTTAAAAAATGTAGTAGGCTAACTTGTAACCAAGATAAATTCTTTGCTCATTTAGGAAGTGAAAAGGACATTTTATTTTATGATTAAAAAAACAACATTTTTGACATGACTTTGTTATTCCTGACTTTGTTATTGCATACGTGGAAAACAATCTATTGTAGTTGTAATACAACTTCTCAATGTAGACCCGTTTACACTTCTGCCTGGTTTTGATGAAGAAGCTAGCTAATTTAAAGATACGTGTAAAAAGACAAGCAGCTGAAATACCAAAACTTTTTAACCCAATAAAAGCGAATGTCAACCAACTGAA
>XM_014128221.1 phosphatidylserine decarboxylase proenzyme-like
GCGTTCTAGGCGTCGCGTTGGATGTGGAGGCCGCATGGTTTATGTAGGAGCATACAAGGAGTAGTTGAAGCACGCTGGAATTTTGTAGTGGATTTGAGGAAATTAAAAAGCCTTTTGGTATTATTGATGTTTGACGAAGAGTATCTCCCTTCACATGTGAAGATGGGATGTGTTAGATTTTCGGCGAGAACGTTTGTGTCCAATCCGTTGTTTTGCCGGAATTGCAAAAGTGACTGGCTCCTCCTCAGAGCACAAAGAGCCCGGCAGTTTCAGCAGTGGCCATGGTGTTCATTATCCAGTGGGCGAGGGCGTTTCAATGCAGCCTCTCTAGGCCTTCAGGCTCGTGTCAGGCCCTTTCCCCTCCTCATCGCCACCGGCGGAGGGTACATGGGATACGACCAGTACGGTCGCTACAAGGACCGCGAGTTAACAAAGATTGGCATCGAGGTGCCTCCACGCATCGCCAATGAAACCCAGGTTGCTCTGTACAAGACCATCCCAACACGGCTGCTGTCTCGGGCCTGGGGTCGCCTGAACCAGGTGGAACTACCGACCTGGCTGAGAAAGCCAGTCTATAGTCTGTATATCTGGACGTTTGGCGTCAACATGCAGGAGGCGGCTGTGGAAGACCTAATTCAATACAGGAACCTGGGAGAGTTCTTTAGACGGAAACTCAAACCGGCTCTCCGGCCCGTGTGCAACTCGCACTGCGTGATCAGCCCAGCAGACGGGAAGATCCTGCACTTTGGGCGGGTGCGGAACTGTGAGGTGGAGCAAGTCAAAGGAGTCACCTACTCTTTGGAGACCTTCCTGGGACCCCACACCTGGGCTGAGGCCATCAATTGTACCATCAAGCCATCAAATGAAGAGGACCCCAGCTCATTCCAGGACCTGCTGGTGACTAAAGAGGGGAATGAGCTGTTCCACTGTGTGGTGTACCTGGCTCCAGGAGACTACCACTGCTTCCACTCCCCCACAGACTGGAGAGTGGCCCACAGAAGACACTTCCCTGGCTCTCTGATGTCAGTGAACCCTGGCGTGGCTCGCTGGATCAAAGAACTGTTCTGCCATAACGAGAGAGTGGTGCTGAGCGGAGAGTGGACGCACGGCTTCTTCTCCCTCACCGCTGTAGGAGCCACCAACGTGGGCTCCATACGCATCTACTTTGACAAGGAGCTTCGGACCAACAGCCCACGCTACAGCAAAGGCTCGTACAACGACTTCAGCTACTTGTCTAACAACAACCAGGAGGGCGTGAGCATGAGAAAAGGGGAGCACCTGGGAGAGTTCAACCTGGGCTCCACCATCGTCCTGCTCTTCGAGGCTCCGCACGACTTCACCTTCAACCTGAAGGCCGGCCAGAAGATCCGCTACGGAGAACCCCTGGGGACTATGTGAGCCAAGATGGCTGACCAGAGAGACGCTTTCTGGGGGAAACAGACTAAACTATAAGAAACTGATGGACACGCTAACGTGCGTGTACAGATCCAAGGGGACTTGCGTGCGCACAAACAAACACACACACGCACACACACACTCATTCATACACTGACATTCAGTAAATGTACTGTACATTGAAATTGAGAGATGTACAGCTACCATACGATGCACTGACTGACTCACAGCAAAAACTCACAAGCCACCACTGTTGCTTTACTAACAAAGGGGTCTCCCTGCTCCATCGACTAGTTTCAATTAACTATTTACTTATTTTCACAATTGATTACGACCAGCAAAAGCAAGATAGTTTACAGCAATTAGTTACTTTTTTGTTCCATAAGAATAACATAGCTTTTACATTTTATTAGCATCTTTTATTTTGTTTTGATACATTTTACCCATATTGCCTTTTGTCTCCTCGTCAATGGGGAGTTTCTCTGAGGTTTCAGACACGAGCAGCACTAGCCTGATTTTAAAGATCTGCTTAGTGCCGTGTAGCCCAACTCCTTTGTCCGTTGGCCATACATCACAAACAGATCTGGGACTAGGCTAGCGAGCTGCGAGACGCATCCACACACAGGTTACCCCTGTCACACTAAGCCACTATCATGTGGACAGGCTTCCCTATATAGTATACACACCTACAGTAAACACACCATGAAGAAGGAATGTACCAGAGACTATATACAGAGCTACCCTCTTCTCTTTCCCTCCCTCCTTCACTCTGATACTGAGCGCCTTCCTCCTCTCCTGTCTCTTACACTCTCCGTCCGCACTGCTGGCTCTCCCTCTTCTGCCATCCCCAGAGAAGGTGCTTGTGTTGGGGTGACTATGTGGACTCTTCCCCCTTCCTGTCATGGAGGTAAAGACTGGCACGATTCCTCCCAGTCAAATGTGTCTGGGTTGTATTCATTAGGCACCTGCAGGGAGATAACTGTCTGAAACCAGCCAGGAGTACCTGGACTTGGTCCAATAGGAACCTCCTTATTTTCAGTGTGTGATGGGAAAAAAAGATATGTTTTGCTATGGTGTGCCCTAATGAAAACTTCCCTGTTGTATTAAGCCCATGGTGTACGATCTCTGCCATCACAGCCATGCATTATTCATCATCATTAGAGGTAGCTAGAAGCGCTGCCTGCTGCCAATTACTTCTCCTGTAACCCTAACCGTAAATGACTTCCAAAAGGGGTATGTCACATTTTAGAGTAGACATTAACATGTGATGATGACTTCAGTGAAGATGATTTACGATGACGTGTGTTAATCTAACCCAATTCGTCAATGGACTAAATCCTGATGTATTCCTCTGAATGGAGCCATTAATGTTATGCTGATATACAGCCATCTGACCATCATTACAAAAACAAACCCATGCCGAAGTGCAGCACTGGTGGTAGGATCATGGGAGAGAATGTGCAAGCTGGTACTGGTAACTTACTTTTTATCTTCTGCTGTTCAGTTGAATTTGAATAAGTTGTTAAACTGGAAGTTATCTGCCTGTGATAATATTCAATTAAGTTGGGCTAAACCTTTTTAAGACTGTAAAACTTATGCTGATATCGATACTAACGATTGTGACACCCTTCAGATACCCAGGGCTGAGCTATTTAAAGCTATTTTTTTTTTCTGTGCTTCTGTTTTAGATTTTCTAGTAGTGCCAAAAATACGTTTTTTTGGGTTGTTTTTCGATGTATTCAAAAAAAATTGCTTTGAACAAATGTAGACTTCCTGGTGCTTTTTGTGTTTCTGCTGCTGAACTATTGCTCTGTTTTGAGGGGGTAGCGACCTCTTCTGACTCTGACCCCTCGGTAACGGAATTCTGACCTCCTGCGTACGACGAGCGGTGGTCACAGACGTGATGGACCGGCGAGATGCCGGTGACACCAAACCCCTTGGCTACATCGTCGTCCCACAAATAGTGTCACATACAGAAACCAAACACCAGGGCCTGGCCACTGCCTGCTGCACACTTGTTTTTATATGTACATTGTAATATACTTGAATCATGTGACTCATTCAACACTGCATAGACTTTAATCTCACTTTTTCTTTTTTTTTAGATACAGGAAAACATGTCTAATAAATTTTGGCGTATTCTTTAAAAAATA
>XM_014142295.1 Lanosterol 14-alpha demethylase
atggctatgcatttatatcaagttagtagtatgctaatagaaaatacagtcgggaaaatgagtgacaacttgacatcagtggtccttgccgtgtctgtgataaccctaactttgggatatatttctaaactggtgctcaaacagtcacaatcttcttcagaagaacacaagaaatacccaccatacataccttctagcattccatttctgggtcatgccatagcatttgggaaaagtcccattgaatttctggagaatgcatatgaaaagtatgggcccgttgtcagctttaccatggtgggcaaaacctttacctaccttctgggtagtgaggcagccacactgatgttcaacagcaagaacgaagatctcaatgcagaagatgtctattctcgattgaccacgccagtttttggaaaaggggttgcctacgatgtacctaaccatatcttcctggaacagaagaagatgtttaagacaggactgaacatcgcccatttcaaacagcacgttgaaatcatagaggaggaaacgaaggagtacttttcacgatggggagacagtggggaacaaaacctgtttgaggccctgtcggagctgataatcctgacggccagtgcctgtctgcatgggaaggagatccgcagcatgttggacgagaaggtggcccagctctacgcagacctggacgggggcttcagccacgctgcctggctgctgcccggctggctgcccctgcccagtttcagacgaagggacagagcacacagggagatcaagaacatattctacaaggtcacccagaaacgcagaagctctggagagaaagtggacgatatgctgcagaccctcatagatgccacctacaaagatgggaggcccctaaatgatgatgagatagcgggcatgctgattggtctactcctggccggacagcacacatcttccaccactagttcctggttgggcttcttcctgggcaaagacaaggccctacaggaccgctgctatgcagaacagaaaactgcatgtggagaagacttgcccccactcaactttgaccagctgaaggacctgactatgttggaccgctgtttgaaagagaccctccgactccgtccacccatcatgaccatgatgagaatggcacgctctcctcagactgtagcaggctacaccatcccagctggccaccaggtgtgtgtgtccccgacagtcaaccaccgtctgcaggacacctggacagagaggatggagtttagacctgaccgctaccttaacgacaaccctgccgcaggggagaaatttgcctatgtgccctttggtgcaggccgtcaccgctgcatcggggagaactttgcctacgttcagatcaagaccatctggtctaccatgctgcgcctttacgagttcaacctggtcgatggttacttccccacaatcaactacacaaccatgattcacaccccgcacaaccccgtcatcagatacaagaggagacaacactaa
>XM_014143377.1 3-hydroxy-3-methylglutaryl-Coenzyme A reductase a
atgctgactggtctgttccgtatgcacggcatgctggtggcctcccacccctgggaggtgatcgtaggcactgtcaccctcaccatctgcatgatgtccatgaacatgttcaccggcaatgaccagatctgcggctggaactacgactgccccaaaatggaggagctggttctaagcagtgacatcatcattctgaccatcacacggtgcatagccatcgtgtacatctacttccagttccagaatctacggcaactaggttccaaatatattcttggtatcgctggactattcaccatattctccagtttcgtattcagtactgtcgtgattcacttcctggataaagaactcactggcctcaatgaggccttacctttcttcctgcttctgatcgacctctccaaagcatgcgctctcgccaagtacgcactcagctctaactcacaggacgaggtgcgcgacaacatcgcccgtggcatggcagtcctggggcccacgttcactctggatgccctggtggaatgcctggtgatcggggtgggcaccatgtcaggtgtacgacagttggagatcatgtgttgttttggctgcatgtctgtcctggccaactactttgtcttcatgacgttcttccctgcctgcgtctccctggtcctagagctgtccagggagagtcaggagggtcaccccatctggcagctgagccacttctcccgcgtgatggaggaagaggaggataacaagcccaaccctgttacccagagagtcaagatgatcatgtctctgggcctggtaatggtgcacgctcacagccgttggatcgccgaccctctctccctcaactccaacctggacgtctcccaggtgggctccatgtccctggacaaccatttacccaagaggatcgaccccgagagacccctctggcagttctacatgtcaaggttggtcagcatggatatagagcaggtgatctgtctgggtctggccctgctgctggccgtcaagtacatcttctttgaacaagtagagcatgagtccaccctgtctctgaagagccccctgtcccaggggcctgagcgtgccccccgctggagcacagaccagtgctgcaggaaggaggttgctcccccccaaccccccaaatcccccctcaggaccgccacccccacaccccccgccctggctgaggccaccaaggaggagagagccgaggtgatccggccgctgcctgtcccgaccaccgaaccccagcccaccttccgcctgggctctatggaggaggagagggagagccaggcggagtgccccagagcagagccctctcagcccagcctaccctcagaccccagaccattggaggagtgcctggccatcctgaaaaaccctgagatgggagcccgattcctgagtgatgatgaggtggtggttctggtgaactctaaacacatcccttcctacaagctggaggccgtgatggagagaccagagagaggggtatccatccgtagatatatgatctcctccaagctccccaactcctccgcactctcctctctgccatacctagactacgactactctaaggtgatggggacctgctgtgagaatgtgattggatacatgcccattccagtaggcgtggccgggcctcttcacctcgatgggaagcagttccaggtccccatggcgaccacagaaggctgcctggtggctagcaccaaccggggctgtcgtgctatctccttaggtggtggtgccagcagtcgtatcctggcggatgggatgacccggggtcctgtgattaggtgcccgtcggcctgcctggctgcagaggtcaagggctggctggagagcaccgacggattccaggccatcaaggacgcctttgaccacaccagcaggtttgctcgtctgcagaagctcatgattggtctcgctggtagaaacctttacatccgcttccagtccagaacaggagacgccatgggaatgaacatgatctctaagggaacagagcaggctctggccaggttacaggagcagtatcctgagctggtggttctggcagtcagtgggaactactgcaccgacaagaagcctgcagctatcaactggatcgagggccgtggaaagtctgctgtgtgcgaggccaccatcccagctaaagtggtcagagaggtgttgaagaccagcactgaagccctggttgatgtcaacattaacaagaacctagtaggatcagccatggctggaagcatcggcggctacaacgcccacgcagccaacctagtggcggccatctatatcgcctgtggacaggacccagcccagacggtgggtagcagtaactgcatcactctgatggagacgtcagggcctacaggggaagacctctacatcagctgtaccatgccttccatagagctgggtactgtaggaggaggaaccatcctggcaccacagcaagcctgtctgcagatgctgggcgtgcaaggtgctagtcaggagtgccctggtgagaacgccaggcagctggccagagtggtgtgtggcacggtgttggccggtgagctgtctctcatggctgccctcgccgccgggcacctcgtcaagagtcacatgacccacaacaggtccaaggtaaacctgcaggaaacaaccccaggcacctgtaccaagaaggcatcttga
>XM_014143568.1 Phosphoserine aminotransferase
atggacacaaaacagaccattaatttcggtgctggacctgcaaaactaccacagtctgtgctgttccaggcccagaaagaactgctggactacaatggcagcggaatcagtgtcctggagatgagccatcggtcgtcagacttcaccaagatcatgaacacaacagaaaacctgttacgggagctactgagtatcccagacaactacaaagtcctgttcctccaggggggcgggacgggccagtttagtgccgtccccctcaatctgattggtataaaggaggacaggtgtgctgattacctagtgacgggcacctggtcgtccaatgctgccaaggaagctgagaaatacggcaaggtcaacgtggttcaccccaaactggacacctacaccaagatccctgaccctagcagttggtcgttgacccctggatcgtcctacgtgtattactgctgcaacgagacagtgcacggcgtggagtacaacttcacccccgaaacccacggagccgtcctggtctctgacatgtcatctaacttcctgtcccgacccgtcgacgtttccaagtttgggctgatcttcgctggggctcagaagaacgtgggctgtgctggtgttgctgtggtgatcgtgagagaggatctcattggccacgccctgacggagtgtcccattgtccttaactaccaagtgcaggctcagaacaactccctgtacaacacaccagcctgcttcagtatctacatcatgagtctggttctggagtggatcaagaacaacggaggtgttgacggcatggaaacgcttaacaagaagaaatccagtatgatctatgacatcatcaactcctccaaccacttctacacgtgtccggtggacgtggcgtgtcgtagtcgtatgaacgttccgttccgcgtggggaagaaacagggtgacgaaactctggagaaggagttcctggatggagcctccaaactggggatgatctcgctgaaaggacacaggtcagtgggaggaatacgcgcgtctctctacaacgctgtgtcagtggaagacgttcaggctctggccaattacatgaaggagttccttaaggagcatcaatag
>XM_014143936.1 Apolipoprotein B-100
CATTGTGCTGGGGTTAAGGAATCAGTCTCGACTGAGTACTCTCAAACCTTAAGGAAAAGAGCTTCAACGAACCCATCATGGGGGACGCAAAGCTCTGCCTTTTGCTACTTCTGAGCACCCTTGCCTTGGCCTATGCCCAAGACAATGCTGAAGAAGAAAATCCAACATGCTTACTGGCAAAAAGGTATAAGAGCCTTCACAAATATGAATACCAATATGAAGCAGAGTCCCTGAATGCCGTGAATGGAGCTTCCAGCCTCAGGAACGGACCAAAGGGCTCTTGCAAGGTTGAGATTGAAGTTCCTCAGTCTTGCAGCTACATCCTGCGTACCACAGGCTGTAGCTTGAGTGAGGTTGTCAATATGGACGCAGAGGGCAACCCTGTGTTCGGACCTGCACCTGGATCTGATGCCTTCGCTGCTGCCATGGAGAAACATCCTCTGAAGGTTGTGGTTGAGGGAGTGTACGATGTGAAACTGTACCCTGAGGAGGATGAGTCCATGACCATCCTGAACATCAAGAGAGGTATCGTCTCTGCCCTTGCCGTGCCCCTGCTGGAAGAGGAGAACAACAAGAAAATGCCCACCATCCACGGCATGTGCAAGACCAACTACATAGTCAACGCCATGGAGGACATCGCTACTGACATCACTCTCAACAGGGACTTGTCCAAATGTGACCACTTCATCCCCCAGAGGGACCACACCAGCCCCCTGGCCCTCATCTCTGGCATGCACTATCCTCTTGCTCAGCTGATCAGAAGCTCCCAGACCTGCAACTACAAGTTTGACAATGACAAGAAGCACATGATCTCTGGTGCCTGCACTGAGAAGCACATCCTGGTGCCTTTCTCTCACAAGGGAGAGTATGGAGTTACCAACGTTGGCAAGCAGTTCCTGACTCTGCTGGAGGTTTCCACATACAATGAGAGAGTTTTTGACCACAATGTGGCCAACCTCAAGGGTCTGCCAATGGAGGCTGCTGAGGACAAGAGCGTTGTTCAGGACAAGGATGCTCCTCTGGCCGTCCTGAGGGAACTGGCCACTCTGTCCAACGGTGAGAAGAGAGCCCACCTCTTCCAGCAGCTTGTGAGCATGGTCCGTGGAATGAAGGCTGAGACCCTGAGCCCTGCTATCCCCGAGGCCCTGAAGGTGTCCGGACCCTTGACCTACCAGGTTCTGGCCCAGTGCGGTACCCCAGAGTGCAGCAGTGCCATCATGCAGATCCTCAGGACCTTTGACAACTCTGCCTTTGAGGTTGATGCCGTCGTGTTCGCTATGGGACTGGTCCCCAACCCCTCTGCCCTCCTGGTCAACGACATGCTGGCTATGGCACGGTACAAGCAGAGCAAGCCTATCCTGTATGCCCTGAGCAATGTTGTCAAGAGATTCTACAAGGCCGAGGGCAAAGTGACCCCTGAGATCGAGGCTGTGGCTGAGTTTGCTGTTGCCCAGCTGGGTGACTGCACCGGTGACAAGGAGCAGAACTTCCTGGCCCTGAGGGTTATTGGTAACATGGCTGCAGCCATGGGAGCCGCCAGTCCTGCCCTGAAGTCTGCTGTGATCCAGTGTGTAAACGAGCCCGGCGCTTCCCTGGAAGTCCAACAGGCTGCCATTCAGGCATTCAGACAGACCCCTGTCCCTGAGGAGGGCAGAGAGGTGCTCATGCAGGTTCTTTTGAGTGGTGCTAGCCCCCTGCAGAAGCGTGTTGCTGCCTACCTGGTGCTGATGAAGGACCCCCAGCCTGCTGAACTGGCTCAGCTGGCCGCCGCTCTGCCCATCGAAGAAGACCAGCAGGCCAAGAGCTTTGTCATCTCCCACCTGACTAATATACTGGCATCCACAGCAGCCGAGACCCAGGAGCTGAGACAGAAGATTCTTGATGCCCTGCAGGGAAATGAGGTTGGAACTGTCATGGATCCCACCAAGTTCTCCCGCAACTACATGATTGGATCTGTGCAAGGAAATATGCTCTTCGAGGGCACCAGCTATCTGCCCAAGGAAGTCATGCTGGAGATGACCCTGAAGGCCTTTGGCTACAGTGTTGACATGGTGGAGGTTGGCATGGAAGGCAAAGGACTTGAGCCAACTGTTGAGGCTTTGTTCGGAGAGAACGGATTCTTCCCTGACACAGTTCTAAAGACCGTCTACTTCGTTTCTGACAAGATGCCCCTGCAGGTCAATGAGGTCATGAAGAGGATGATGCCCGCTCTGAAGAAAGACAGAATGAAGAGACAGGCTTCCCAGAACATCATGAGAGAAATCGGCCGCAACCTCAACAAACTGGTCAGGGATCTGAGGACTCAGGAGTCCCCTGAGGCTATGGTTTACCTGAGACTGCTGGGAAATGAACTTGGATACCTGAAGACCAATGAGATGGAGAAGATGGCCTACTCTGCTGGTCTGATGATTGACAACGTACTCAAGATGTTCCCCACAGATCTTATGAAGGGACTGATGACCAACACTGACAATGAAGTCTTCGCCCATTACATCTTCATGGATAACGAATTCTTCCTGCCAACTGCCACTGGTGTGCCACTGAAGATTGCCCTGTCTGGTACCTTCACCCCTGGCATCAAGGGAGGACTACACATTACACCCGACATGAGCGAGGTCTCCTTCATGCCCTCCGCTGGAATTGAGTTTGTGGCCCGGGTTGGTTCCCACATTCCTGAGTACCTTCTCTCTGGCCTGGAGATGCACACCAGCCTATACCACGAGAGTGGGCTCAGCGCTAAGATCGTCATGGCCGACAACCAGGTCAAGCTGACCATCCCTGCTCCTCAGGGTCCTGCCAAGCTCATCAGCATCACCAACAAGCTGTTCGAAGTGACTTCTGCTGGAGTGAAACCCATCCCGTCTCTGGTAGAGGACAGAATTGATGTGTCTGAGTGCACTCCATTCTTAGCTGGTATGAAGTACTGCACCACCCTTCAGTACTCTGATGCTAGCTCCCATGACACAGCACCCTATTTCCCCTTTACCGGAGATAGCAAGCTTGCTGTGGAGCTCCACCCCACTGGTGAGGTCACTGAATACACGGCCACCATCGGCTACGAAATCGTCAGGGAGGGAGAAGAAGGTCGTCAGAAAGTTGACACTGTAAAGATGGTCCTGAAGGCAGAAGGTGCTGACCCCACTGAGGCCACAGCCACTGTGAAGTACAACAGGAGGAAGAATGTCATCACCACCGACATCCAGATCCCTGACTTTGACTTGGAGGCTGGAATCAGACTGGGCGTTGTGGATGGCAACACCAAGGGCAAAGGAATACACTCCATCTCCATTGACCTCATCAACAAGAACATCCCTCAGCTGTCCCTGGTTGGCCGCGCTAAAATTGAGGCCATGAAGGATGCTATGCTGCAGGTGCAGCTGCTTGTCCCTTCAATCAAGGCTGATGCCACAGTTACAGCCAACGTGAAGCGTGGTGAGGAACTGGAACTTGAGCTTGAGAGTGACATCAAGCTCCCAGAGACCACCTCAGTGCAAAAGATCACCCTAAAATATGATGACGAGAAGATTGTGGCTGAGGTCAAGTCTGACATGAATTCTGAGATCCAGAACATCCTACCTCATGCCGAGGCAATCCAGAAGACAGTCAGTGATGTTCTTGATCAGCAGGTGGGCCAGACCGACATGAAGGTCCGTCACATCCTCACCAAGTCCGTGGAGGCAACCAACAACTACCTGGAGAAATATGCTGCTGATATCCCATACCTGCAGAACCTGAGAGTCCCTGGGATGCCAGAGATGACTCTGCCTGAGAAACTGTTCCTGAATGCCGAGGCCACAGCTGCTTACCACTTCAACAATGAGCATATCTTCATCGCCATTCCCCTCCCTCTTGGTGGAAAATCATCTGAGGAGCTGAACTTCCCAGCTGCACTGACCACACCACACCTGGCTCTGCCCCAACTTGGCTTGGACATTGCATCCATGGCGATCCCCATCCCTGAGCTTTTCATCCCAGAGACCCTTGATGTGTTTGTGCCCCTCTTTGGAAAAGCTCAGCTGTCCACAAAGGTGAAGAGCAACTTCTACAACTTGGAGGGCTCAGTGTCTGCTGGCAAAGATGCCGTTGAGACACCAAGCTATTCTGCCAAGTTTGATGTGACAGGCAGCTGCTCAATGGAACTCCTGTGCATCAAGATTGAAGGATCTGGATTGCTTGCCACCACTCCTGCTGATTCCATCAAGGCCCATGTGAAGACCTCCGTGAGCCACAAGCTCATTGATGCCAGCATTAGCATAAGGGAAGTTGGCACTGTTACAGACAACAAGATCAATGTGAAATCCAGCAGCAAAATCGAAGCAACAAGCCCCATGGGTCTGAATGTAAATCTAGAGCACACCGGCCAAGTTGGCTTCAATACTGAAGTGTCAATACTGACTCCAACACTGAAGATCTCTGGTGATAGCAACTTGGAGGGAACAGTCAAAGCAGGACCTGTCTATGGCACCACAATCACCACCCAGTCTTTTACCATCTTCCCATTCAGACCAGAGGCAGTGATTGAATCTTCCCTGATAATTGATTCAACAATTCTTAAGGCCCAGAACACCATTGCTGCATCCTTTGCCAATGGCGAGCTGTCTGTTGTATCTAACACGAATGCATTCGAAGACATCCTGACCCATGCTGCTGAACTTGTGTTCAAGGATAACATGCTGTCCCTGAAATGTGACACCAATGCCCTTGGCATGAATATCCACAACCAGGTTGATGGTTCTGTTGGCTCTGGAGCAGTCACAATCAAGATGGAGACCAACACTGAATACTCAACGAATCGCATATACTCTCTTCTCACTGCCTCCCTGGATGTCAATGGCCTGGCTGTAAACAGTGATGCCACTGTAAAGCTGCTTGAGAACAAAGCTGCACACAAAGCTACCCTGACAATGAACAAGGATGGCCTGGCCACAAGCGGAACAACCACCCTGCAGGGCCCGTTCACCATGGAGAACACCTTCAACGGTGGAATTGATTCCTCCAAGGCTACTCTGTCCATTGAGACCAAGAGTGCATTGAATGACATGAAGGTTGAGAATGCCAACGCACTGACCATCACTCTCTTCACCCTTGCCTTCACCTCAAAGGCTGAGGCCATTGTCAGCGAGAGCACTTCCTATACACATGACATCACCATTGACCTTCAGGACTACACTGCCTCTGTAAATGTGAACAATGACCTGAAACTGCTGGAAGCCAACCTAGTCAACAAGGCTCAGCTAAAGGCAGTGGTCTACAAAATTGACTTTACTGGAAGCCTAAAGGCAGCCTATGGTGAGGAAGAGCTCAAACACACCTATGAGATCAACTATGCAGACTTGACCGCTAATGCTAAGTGCAGCACTACTGGAAAGCTCCTTGGTGCTCACATGAGCCACAACACTGAGCTTGAAATTGTTGGCCTTGCTGCAAGGATTCAAAATGATGCCCGCTTCAACTCCCAGCCTTTCCGCTTCGACAACACCATCCGTGCCAGCATTATTCCTTTTGACTTCAATCTTGACGCCATCTTCAATGCTGATGGTGACCTGACCTTGTATGGCAAGCAGAGTGCTCAGCTCTATGGAAAGTTCCTTCTTAAAGCACAGCCCCTGGCTTTTGCCAGCTCTCATGAATGCAGAGCCTCCATAACTCAGCAGCTGGACAATGGCTTCTCCCTGGAGACCACACTGGACAACAAGATGGACACACTTTTGACTCCCCAGGAGCAGAAAGCCACACTCGGGGTGAAGTCCAAGGTGAACAACCATGCTCTCAATCAGGAAGTGAGTGCCTACAACAATGCTGAAAGGCTTGGACTGGAGCTGTCTGCAACCCTCCTCACCGGCCTCCTGAACACAGCTGCCAGTGAAGAGCAGGAATTCACAATTTCTGGTTTCCTGAAATATGATAAGAACACTGACAGTCACTTGATTAACCTGCCCTTCCTTGAAAGTTTGCCTGCAATCCTGGAAAACATCAAGATCACTATTGTGAGCATGGCAGAGAAACTGCAGAATTACATTAACAGTGAAGAGATCAAGGCTAAGCTTGAGGCACTGCCCCAGCATGTGAGTGACTTTGTTACCAAACTGAATCTTGAAGGCAAGGCTGTCCAGCTCAAACAGGACCTGATTACCCTCACCCAGGTGTATGCCGTCTCTCTGGAAGACCTAGAGGCCTTTCTGGTGAACCTCAAGACAGCTTTTGAAAACCTGCTGATTGATCTGTCATCCCGCATTCAGGGAATTGTTGATGTTACCAAGGATATGATTGCGAGTGGCAGCCTATCTGAAACTGTCATCCAGAGGCTCAACCAGGAGCTGAATGCCATCAACAAGGAGTATGAATTAACTACAATTATCATAGCTGTCATTGATGCCATTGAAGAGCTGATCAAGCAGATAGACATGCAGAAACTGAAGGACAGCAGCATTGCACTCCTGCACGACATTGATGCACAGTTTGAAATCAAGGCTAAGCTTGAAAACGCAGTGAGTGAATTGAAGCAGTTCATTGAGAACTTTGACAGAACCCAATTTGTTGAGGATCTGAGGAACTGCATTACCTCCCTCAACTTGGAAGCTTATGTTGAGCAGCTGATAGATCAGTTTCAGCAAGATTGGCAAAGATTCAGCAAGGCTATTGAGCCTGTCAAGGAAGTGATTCAGGATTTCGACATCTTTGGTAAGTTGAATGCTTTCCATGCCAAGTTGACAGAACTGATTGTCAAATATGATGTTGACAAGAAGGTTGAAGCAGTCCTGGAGAAGGTTGTGGACCTCATTAAGCAGTTAAAAATTGGTGAAACAATTCAGGTCCTTGTTAACAAGCTGAAGGCCATCGATATCCCAGGGAAGGTAATGCAGATGCTGGAAGAAGCCATCAACTACTTGAAAGCTACTGAGATCAAACAGGTGATTGACCAGCTGAACAAGTATCTTGACTCTGTTATCCAGAAGCTGAAGTCATTTGATTACAATGCCTATGTGGATGAAGTCAACAAGATTATTGCTGAATACACCGCTCATGTAAACGAGCTGATCAAGGCACTTGAGATCCCACAGAAACTTCAGGCTTCAAGAGAGTTTGTCAACTTTGTTGTGTCATCTGCACTTAACTTCATTGAACATCTGAGGGAAATCAAGGTTGCAGACATGATCAAAACAGTGAAGGACATAGCTGACCATGCCATCCTTAATGACGTTAAGGCAATTTCTGACAGCCTGAAGCAGAGAATTACCAATATGGACCTCAGACATTATATCATCTCATTCCTGCAGCAGCTGAGCGAACACTACACCATGGTCACCACCATCATCAATGAGGTGTTCGGCAATGTGTTTGAGGTGATCCAGAAGTATGCTGGTGAACAACAAATTGTCAGTGAGGTCAAGCAGATCATTGAGGGAGTAATTACTGGACTGAAGACAGCTGAGCTGGACTTCCCTTCATTCACCATCCCTCTCACAGACCTGGCCATGCCCTCCATGAAGATCAGCCTGGAGAAGATTCAGGAGATTGAAATTCCAACACAGCTGGATATCCCTGAGTTCACTATCCTGGGTTTCCACACAGTGCCAGCCACCACCATTTCCTTTGATGATATCAAGCAGAAGGTCACAGAGCTCATCGACTTCATTGTCAACTTTGAGATCCAGATGCTTGATTTGGATGCTTTCTTTGGAGACCTGACCATGAGCTACCTGCCAACCCTACCTGACATTACTCTCCCAGAGATCACATTCCCAGAGTTCTCCTTCCCTGCCCTCCCTAAGGTGGCCACAGAAAAGCTCCTAGAGATTACAACTCTCCAGATCCCTGAGATCAAGCTCCCTGCCATTCCCAGTGAGATCAGTGTCCCTTGCTTTGGCAAGCTCTATGGTAAGATCAGTGTCATCACCCCAGTCTACAGCATCAGGAGCTCTGCTGAGCTCTGGAACAACACTGAAAATGAGATGACTCCTCAGTTCACTGCTTTCTTGGCCACCCAGGCCACATCACCCAGTATTGAGATCCTCAATTTCAACCTGAACTCCAGTGTTCGTGTTGCCATCCCCAAAATGAGACGCATGATTGTTGCAGAGACCTTTAAGTTCATTCACAATGCACTTGCAGTTGAACATCAGGCATCGGTGATCATCTACGGATTCTCATCCCAGGCCTCAGCTAAGACTACAGTCAAGGCAACCACTGCACACTACACGACTGACATTGTCAATAATGCCTTCTTTGCTATGGAGGGTGGAATATCTGCCTCTGTGGACACCACCTACAGCCACCAGATCAATATCCCAATCCTTCGCTTCACCAATGGAGCCTTTGTGACCCAAAAGGCTGTTGCCCGCCTGGAGGACACAACAATCACTCTGACCGTTGGAAATGATGGTGCTATGATGTTCAACTTTCACGAGGTCACACACAAGTGTGACCTTCACTTCGCCATCAGTCCCAGCACTGCTAAGCTGAAAATCTCCGCTGAAACTGACACTGTCCCTCTGAAGATGAAGCAGACCATAAACGCTGATGCAGTCATGTACAGTCACATCGCATTTGATGCCCGGTTTGAAGCAGAAGGCCCAGAGATCAAGAACAGCCTTCTGGTGGCATCTGGAAATGCTAACTATGGATATTTGAAAATTGAACTGAAGGCAAACCATGACACAGAGCTTGTTGGAGATCTCAGTGGAATCCTGTCCAACTCACTCAACATTGTGATAGATCCAATTGAGGTTGTCTTTGACTTCCAGAACAAGGGAAACACCAAGCTCCGCTTCAACGAGGCACTGGTGGCCAAGATTGATCTCCAGAACGACTACTTTGCCATCATCAAGCCTGAAACTCAACAGATCAACACTGTGGCTCTTGCCCGTTTCAACCAGTACAAATACTCCTACAACTTCACAGTTGACAACAACGAAAAGGAGGCTGGTATATTTGCTACTGTCAACAGTGAGGCTAATCTTGAATTCTTGACAACCCCTATCAGCATCCCTGAGATTAAGCTATCCTTCCTTAACATGCGCATCCCAGCCATCAATGATCTGAACCTGTATGAGCATACTGGCTTGAAGAACATCTTGACCACCACAGAGCAGTCTCTTGATGTTGATTCCAAGATCCTGTACCAGAAGAGTCAGTTTCACTCTCTGGGCAACCTGATCGCCGAACTCTCCCTGAAGTCACCCATCTTCAATCTGAATGCCAATGCCGGACTTTACACTGAGGACGACCTTGTGTTCCGCCTGGGAGCTACCACAGCCTCCATTTTTGAGGCTCTTAAATCCAAGCTTGATGGCACCAGCAGCCTGACCACGAAAAGAGGACTTAAGCTGGCCACATCCCTGTCTCTGGAGAATCCCCACATTGAGGGAAACCATGACAGCACAATCAGCCTGAACACTGACAGACTGGAAGCTGCGGTGTCTGTGGCTACCATTGCAAAGATTACCCTGCCCATCTTCAACCTGGAAGCCAACCAGCAACTTGTTGCAGACACCAAGACCAAGCCAAATGCTGCCTCTACATTGAAGCTGAAAGGTGATTTCAACCTGCCCCTTATCAAAGCAATTGGCAAGGCAGAGGCTGACCACAGCCTGAAGCTAGAGGGAACCCTTGAGTACATCTCTGTGGAGTCATCCATCAAGGGCAACATTGATGGCACAATCCTGGAATACAATGCTGTTTTGGGAGCTCTGGACAATGAAGCTAACATCTACCTGAATGCTGATGGCCTACGCTCCACCTCAAAGATCATTGCCAATGCCAAACTCGGCAACGGTGAAACAACTATCCTGGAGATGGATGTGGACGAGAACCTGGCTGTTGAGGCATCTGTGAGCCGTGTGTATGCAGTGCTGAAATTTGTGAGCAACAACGAGGCCAATGTGCTTACCTTCAACACCAATGGAAAGCATATAGCCCAGGCTACTATTGACTTTTCACCATTAACATCACTGACTGCTGATGTTGAGATTGACATGTCTCAGCCAAGCAACGTGGGTGACATTTCCCTCTTTGAGAAGACTGCTGTCGAGATGACAGGTACCAAGCAGAAAATCTCTACCACTGCCAAGATTGACACTCCTGTGTACACCACAGATATGGCAGCTGAGTTGGAGGGTGACTCCCCTGTTTTCAAAGCCACACTCAAGTCATCTGCTACCTCTGCCATTGTTCTCCTGGATTATGACATGGATGCTTCCATCAAAGCAAATGTTGATAATGAAGCCCTGGGCTTGACTGGCAATATTATCCTGACCCATGCTGACCTGACCATGGACATTCAGAATGTGATTACCCACTCTATGAGGAAGAAACGCCAAGATGAGGGAAGTGTCTCCCGTCACACCCTGAATGTGGACATCACCAGCCCAACCTTCACTGATGTGAACTTCCGCTATGCTGCCCGCAGAGATGGAGTCAGTGCTTCCATCTCTACTCCATCCACTGGGTTATTGGGTCTTGAACTCCAGGGCAGGATCCCATCTCAGCTGAGCGCTAGACTCTACAGCCGTTATGCTTCTGCCCCAGAGGATGATGTTGACATCTTGGTCATCAGAGTTACTACCAAGGACGCCGGTAATCTAAAACTACAGGTTGCTGACAACAAGGAGGTCCTCCACGACATGTTCCTGGGCCTGAAGGAGAGACTCCCTGCCATCACATCCACCCTGAACAGCTTTGCAGACAAGTACGGGATCTTCATGCACCTCATCACTTCAGGCAAACACATTGAGGAAGCCTTCGATGCTGTCGGCCAGCATGTTTTCGTGCTGTCAATCTACTTCTGGGACACCGTCCAGTTCTTCCTGGATGGTGCCACTAAGTTCCTGAAGGAAACCCAGTTGAAGCTGCATGACTATGAGGAGATAACCACCCTGCCTGTGCTCCTCAAACAGCTGACCAGCGCCATTGCCTCCATTCTTGAGCAGGCCATCCAGATGATCATTGGAAACTTGGAGTCATGGAGATGAGCATGTCTGTGGTGAACCAGCTCAATCTCACCATCACTGGTCTTCTGCAGCAGGCTTCTGATGAGGCTTTCGTGAAAGTTAGTGGAAGGCTTGAGAACAACCTTCCCTTTCCCTTCCACCAGTGAGATACCCACAGACTAAACCCTGAGTGTATTAAACACTACCATCTGTTAAACACATATGCTCGCTTGGGAGGGAAAAAATTGACACTTAGCTCAATAAGTGTTTCAGCATGTATTTATAGCAGTCAAGTTAACATGTACAACTTGATAAAAATATGTTTTATTATTTTGTGTAAATGACTACTGATGAACCAACATGGAAATGCAATACTTTGTTGTGTTCCACTTCCCTTGTCTTTACTATTCAAGATGTAAAGAGAGAAGTGTATCAATAAAGTCTATTATAAACTGGGTGGTTCGAGCCCTGAATGCTGATTGGCTGACGAGTATGACAAAACATTTATTTGAACTGCTCTAATTACATTGGTAACCAGTTTATAATAGCAATAAGGCACTTCTGGGGTTTGTGGTATATGGCCAATATATCCAGGCACTCTGCGTTGCATCGTGTTTAAGAACAGCCCTTAGCCGTGGTATATTGGCCATATACCACACCCCCTCTGGCCTTATTGCTTAATTATACCATACAGCATTAATAATTTTTAAGCATGGGGTAAAACATTACAAACCTCACTTTGTGGTATTTGTATATTTTAGGCTTTCAAGCATGTGTTTAAACGCAGATGTTGCTCATGATGTTTGATTGCATTGACACACATTAGCTATATGTGGTCACTGTTTGTTTGTGTATGCTCTGTTGAAGGTCTTGAAAGCTAATTAAATGAAATTTGTGCATTGAT
>XM_014143938.1 Apolipoprotein B-100
GATAGCCAAAGCAGAGGAATCAAACTTTACTGAAAGAGTGAAGAGTCCTCCTCTTCTATCCCGAAGGCTTACAGAGCTTCTTCCAACCCATCATGGGGGATACTAAGCTCTGCCTTCTGCTGCTGCTAGGCACCTATGCCTTGGCCCAGCAAGATATTGGGAATTCTGAGGGACAATCTCCAACTTGTCTCTTGGCAAAGAGGTTCAAGAACTTCAGAAGATTTCTTTACCAGTATGAAGCCGAGACCCTTAATGGCGTAAATGGAGCTACCAACCTCAAGAATGGCCCTAAAGTAACCTGCAAGGTTGAAATTGATGTGCCCCAAACATGCAGTTTCATCCTGCGCACCCCAGAGTGCTCCCTGAGCGAGGTCATCCACGTCGACACAGAGGGTTCCGCTGTGTTCGCGCCCGCTGCTGGTGCTGAGGCTTTCCAGGCTGCCATGGCGAAGAACCCCCTGAAGGTCATGGTTGAGGGACAGACAGGTGTGAAACTCTTCCCTGAGGAGGATGAGACCACCACCATCTTAAACATCAAGAGGGGAATTGTCTCAGCCCTTATCGTGCCTGCTTTGGAGGAAGAGAAGAACAAGGACATGGCCACCCTTCATGGAGTTTGTGGCACCAACTTCGCTGTTAACTCCAAAGAAGACATCGCCACTGACGTGACCGTCACCAGAGACCTGTCCAAATGCGACAGCTTCATTGCACAGAGGGACCACACCAGCCCCCTGGCTATCATCTCTGGCATGCAATACCCACTGTCCAAGCTGATCAGCAGCACCCAGACTTGCAACTACAAGTTTGACAACCAGAAGAAGCACATGACTGCTGGGTCCTGCACTGAGAAGCACATCTTCCTGCCTTTCTCCCACCAGACTGAGTATGGAGTATCAACACTGGTCAAACAGACTTTGACTCTCCTGGAGACTAGCAAGATCAACGAAAGAGTTTTCAACCACAATGAGGCCAACCTCAAGGGTCTACCCATGGAGGCTGCTGAGGACAAAGCTGCCATCCAGACAGCAGATGCTGCTCTTGCCACCCTGAGGGAACTGAGCATCCTGTCCGAGACCAACCAGGGCCACCAGCGCGCCAGCACCTTCCAGAGACTCGTGTCTGAGCTCCGGGGACTGAAGGGTGAGACTATGAGCCCTGCCGTCCCTGAGATGGTGTCCGTATCGGACACCCTGACCTGGCAGGCCCTGGCCCAGTGCGGTACCCCTGAGTGTAGCAGCGCCATGCTCCAGCACCTCAGGACCTTCGAGCCTGAAGCTATGGAAGTCGACGCCGCCGTCTATGCCCTGGGACTCCTGCCCAACCCCTCCCGCCTCCTTGTCAAAGACATGCTCAGCATGGCTCAGTACAAACAGAGCAAGCCCATCATGTTTGCTTTAGGCAATGTCGTCAGAAAGCTCTACCAGGCTGAGGGCAAAGTCACCCCCGAGATCGCTGCTGTGTCTGAGTTCCTTGCCTCCCTTTTGGGTGCTGATTGTGCTGGAGAAAAGGAGCTGACCTTCCTGACCCTAAGAATTATTGGCAACATAGGAGAAGCCATGGAGGCCGCCGACGCTACCGTGAAGACCACCCTGCTGAAGTGCATGAGACAGCCCACCACAACCCTGCAGGTCCAGCTCGCTGCCATCCAGGCCTTCAGGCGCATGTCTGTGACCGATGAGGTGCGCTCTAACCTCCAGAGGGTGAGCTCATACGCTAAGGGTGCCGTGCAGAAGAGACTGGCAGCCTACCTGATTCTGATGAGGACACCTGAGGCAAGTGACCTGGAGCTGGTGAAGAAAATACTGAAGGCGTCGATGCAGGAGCAGAAACCAGACGTCCAGGAGCAGAATGCGCAGGTCAAGGCCTTCGTGACCTCTCACATCTACAACATAATCCACTCCAATGACCCCGAGACTATAAAGCTGGGCGACAAGATCCTTGATGTCCTCGCTGACCCTACCATGGCAACCACTCATGGTGACTACACTACAATGTCTCGCAACTACAAGATGGATGCTGCCATGAACAACATGAAGACCAGCGTGCAAGGAAACATGATCTTTGATCCCACCAGCCAACTGCCCAAGGAGATCATGCTTGAGACTACCCTAAAGGCTTTCGGCTATAACATGGACATATGGGAGATTGGCATAGAGGGAAAAGACTTTGAGCCAACCATTGAAGCTCTGTTCGGAAAGAGCGGGTTCTTCCCTGACACCGTATCCAAGGCTATGTACTGGGCTGGAGACAAGATGCCAGACCAGGTGAACGAGGTTCTGAAGAACTTCGCTGCCCCATTGAAGAATGAGAAAACAAAGGTCCCAGAGAACATCATGAGGGAGATTATCCGCAACTTCAACAAGCTGGCGAAGGATCTGCAGGCTCAGGAGTCCCCTGAAGCCATGGCCTATCTGAGGATCATGGGAACTGAGCTTGGATACATCAAGGGCAGCGAGCTGAAGGGCATTGCCCAATACGCAGCCATGTACGCTGAGATCCTCCTCAAGGACATGCCCACGCAGTTCATGCAGAAAATGGTGTCAGGCACTGACAATGAAGTGTTCGCCCATTACATCTTCATGGACAACAAGTTCTCCTTGTCAACTGCCTCTGGCTTCCCTCTGAAGTTCTCTCTGTCCGGTACCTTTGCTCCTGGAGCTAAGGGAGGCCTCCGCTTTCACCGCAACATGCAGGAAGTGTCCTTCATGCCCTCTGTGGGAGTGGAGTTTGTGACCCAGATGGGAGTCCACATCCCCGAGTTTACCAGCTCCGTTGTGGAGATGCACACCAACATGTACCACGAAAGCGCTGTCAACGCCAAGATCACCATGGAGCAGAACCAGATCAAGCTGGGTATCCCTGCTCCTCAGGGCTCCACCCAGCTCTTCAGAGTCAGCAACAGAATTCTGACAGTTACCTCTGGTCAGGCTACTCTGATCCCCCCCATGGATGAGGGCAGGACCAACGTCGTGAACTGCAGCCCTCTCTTCTCTGGAGTGAAGTACTGCACCACCGTCCGTTACAACTTAGCTGGTGACAACGCTGCTGCTCCTTATTTCCCTCTCAATGGAGAGACTAAGTTTGCTCTTGACATCCAGCCCACTGGCGAGGTCTCTGAGTACACCGCCACCTTCGCCTATGACCTCCTCAGCGAGGGAAAGGAGGGACGCCAGAAGGTTGACACCGTGAGGATGACACTGAGAGCGGAGGGTGCTAAACCCACTGAGGCCACTGCCACCATGAAATACAACAGGAACAGGAACATCCTGACCACCAACGTCCAGATCCCTGACTATGATGTGGAGGCTGGAATCAGGATTGGTCTCACAGAGACCAATGGAAAGTCCATCACCATCGACATCACCAACAAGAACATCCCTCAGCTGTCTCTAATTGGCCGCGCCAAGCTTGAGGCCATGAGCGACAGTATGCTGCAGGTCCAGCTGGTTGTCCCTGCCCTCAAGACTGACGCAGCTATCACTGCCACTATGAAGAGTGCAGAGGAACTCACCCTGGAGCTCAGGAGTGACATCAAGCTCCCCGAGACCACCTCCATTCAGGGAGTCATCTTCAAATACGATGAGAACAAGGTTGAGGTTCAGCTGGTGTCCGACATGGGTTCTGAGATCCAAAAACTCATCCCTCATACCGAAGCCCTCCAAGCCTTGCTGAAGCAGCTCTCTGAGGACATCCTGGACAAGCAGGTGGTCAAGACCGACATGAAACTGCGTCACATCTTCACCAAATCTCTTGAGGCCGTCAACATTTGGATGGACAAGATCACCTTGGATGTTCCCATGGTTGAGACACTGAAGGACAACATGCCAGAGCTGGCGATGCCCACAATGCCCGAAAGACTGTTCCTGAAATCTGAGAGCACATTCAAATACCAGTTCAACAAGGACCGTGTCACCATCACCATTCCCATGCCATTCGGAGGAAAGTCATCTGAGGAGCTGAGGATCCCTGCCATGCTGACCACCCCACATCTGTCCGTGCCCCAGGTCGGTTTGGAGCTTGCCTCCAAGGAGGTCCAGGTCCCCACCTTCTCCATCCCCAACGACTACAAGCTCACTGTGCCACTCTTCGGAATGGTTGAAGTGTCTGCTAAGGTGAACAGCAACTACTATAACTGGGAGGGAATGGTCTCCGGTGGCAACAACTCTGTGGAGACCCCCAGCTACATTGCCAAGTTTAAGGTGGTGGCTGACAGTCCCATTGAACTCCTCGCTTTCACATCTGAAGGAACTGCCCTCATCACTGACATGCCAGAAGACTCTCTGAATGCGATTTTGAATGGTTCCCTTAGCCACAAGCTCATTGACACCAGCTTTGAGGTAATGGAAACCGTCAGTATGTCAGACAAAGTGAGAGCCACAGGCAACCACAAGATTCAGGTCTTCAGCCCTCTGGGTCTGCAGACATCCCTGGACATCACTTCACAGGCCTCCCTGGCCTCTGACATGCTCATTGGAGATGCTAACATGGATGGTAGTGTAACCCTTGGATCCGTGACTGCCAGCACCACCTATTCCCAGTCTTTCTCTTTCGAACACATGAAGAAAGAAGCCAGAGCCGAGTCCACACTGAGGGTGAACTCCCCAATCCTGGAGATTGTCAACAAGCTCAAGGCCGGCTATGCTAATGAGCAGCTTCTGATTGAGTCCAAGACCAACCTGAACAACGACCCCATTAAGCACACCACCAAGTTCAGCATCAGCTACAAAGAGGCCCAGCTGACGATCCATTCCGACTCTGTGACCAAGGCTGAAGAGAAAATGATCCGCAGCAAAGTGGACTTCACTGCCTCCAGGGATGAAGCCATCATCAGGGTAGAAAACCAGGCTGATGATACCGAGAATCGTGCCTACTCCCTGCTCTCCGGAGCCCTGAACCCCGCCAGCCTGGAGATCAATGCAGACGCTTCCGTCAACATCTTCGGCAGCCGCGCCTTCCACAAGGCTGCTCTGACGATGAACCAGGAAGGTCTAGCAACAAGTGCCACCACCACCGCCCAAAGCAGCCCCATAACCTTCGAGAATGTCTTCAATGGTGGAGTCGATACCACCGGGGCCCATGTGTCCGTCAACACCAAGGGGGCCTTTGGGGAGACCACCGCCGACCTCAACTTGGAGGGGAAAGTGGCAAGCTCTGAGGTCTACCTAAACAGCATTTTCAAGGGCAATCTCTTCGATGCCAACACCATGAACAGAGTGAACCTGAAGGTGAATGAAGACGGCCTGGCCCTCACCAACAAGCTGGTCGCTGAACTGTATCAGATGGAGACTGAGAACACACACAGCCTGACTCTCACTCTTAAATCCCTGGCCCTCCGCTCCAAGACCGAGAACTTCTTCAACAAGGAGAACACCTACAAGCACGACATCTCTGTCGACATTCAGCGCTTGGGTGTTGCTGTGAATGTGAAAAACGACCTCAAGATCACAGAGATTAACTTTGTCAACGAGGCTATGTTCAAGGTAGAGGATTACAAGATGGAACTGACCGGCAGCCTGAAGGGAGTCTCTTCCGAAGAGGCCAATTTCAAGCACACTTATGAGATCAGTTTTGCTGACATGACCACCACTGCTAAGTGCAACACCAATGGAAAATATGCACTCTCTCAGATGACACACACTGCTGACCTCGAGGTTGCTGGTCTGTCCACCAAGTTCAACAGCGTGGCTAGCATCAACTCTCAAGCACTGAACTTGGACAGCACTGTCAACGTTGTCGCTGAGCCATTCATGGTTGACATTTCTGCTCTATTCAACTCCAACGGAACTCCGAATATGTTTGGAATTCAGAACATTGAGCTGTTCAACCAGTTCCTGTTGAAGGCAGAGCCCCTGGCTTTCTCCCACTCCCACGAATGCAAGGCCTCCACCAGCCTCCAGCTGGAAAATGGAGACTCTGTCAAGACCAACCTGGACAACAAGATCACCAGTCGTCTGACTCCTCAGGAGCAGTATGCCTCAATGAAGATGACATCCAAACTGAATAACCATGAATTCAACCAAGAGCTTAGCGCCGTGAACAATGCTGAAACGATGGGAATGGAGATGAGAGGAGCTGTCTTCACCACCATCTTGAACAAGGCCGGTGAAAACGAGGAATACGCCATCTCTGGTTCCCTGAAGTACGAGAAGAATGTTGACAGCCATTTCATTCAGCTGCCATTTGTTGAGCATCTCCCTGCAGTCATTGAACAAGTCAAAATTGCCACGATGATGACGATGGAAAACAGCAAAGGCCTGCTGCTGGATATTGACACCAAATACGAAATTAGAGCCAAGATCCAGGGGAAAGTGGGTGAACTGAAACAAGTTGTTGAGAGCTTCGACATCAACCTGTTCATTCAGGACCTGAAGAACTTCATCAATTGCATTGATATCCACATTCCTACACTGATGGCCAAAATTCCCATTGAAGAAATCATGAATGTCCTGAAGTCAATCAGGGACACTATTATGAGGTGGATCAAGAAAAATGACATCACTGGCAAGATGAATGCTGTTTACACCAAAATTGAAGAGATCCTGTCCAATTACGAGGTTGAAAAGATGGTTGAGAACATCATGGATGAGGTTGTGGAAATCATGAAGTCCTACCAGCTCAGAGAACACATTCAGTCAGCAAGCAATGCTCTTAAGTCTATTGATATCCAAGTCGTGCTGAACAAAATCATGCCACATGTGAATGAGTTTGTAAATGAACTGAATGCCTTTGACTTCAAGCAAATGGTCGACAACATCAGTGTCTATTTCGATAGACTGACCGAGAAGATCAGGTCTTTTGATTATGACACATTCGCCGAGGAGCTGAAACAGAAAGTCATCGAACTGAGCAGGGTCCCCTGTTTCGGAAAACTCAACGGAGAGTTCAGTGTCATCTCACCTGACTACAGTATGAGCACCAATGCTGAGTTCCGGAATGCCACAACTACCGAAGTGACACCAGAGTTCTACGCTGTCCTCAAATCTCAGGCCACTTCTACCTTTGATCTGCTCGCCTACACCCTGGATGCCAAAGTTGACATTGCTGTGCCCAAGATGAGCCACCTGTCTGTCTCTGAGAACATCAAGATCATGCACACGGAGTTCTCTGTGGACCACCAAGGAACAGTTGCCTTCTACGGCACATCAGTCCAGGCTTCCTCCAAGACCAATGCCAAGGCCACTACTGAGCCCTACACCGCCGAGCTGGTTAGCAATGCCTTCTTCGACATGGAGAATGGAGTCTCTACCACACTGGAGACCACCTACAACCACAATGTGAACCTCCCATTTCTCAACATCTTCAGTGAGGCTGCAATTACCCAGAAGGCAGTTGCTCTCCTGGAAGGTGGCATTGTCACTCTGACTCTTACCAATGAGGGTAACGGTAAATCTGCCATCCAGGATTACTCCGATGAAGGAACCCAGAAGTACGACATGCAGATTGTAATGTCCCTCAACACTGTCAAACTGATCTTCACTGGGGCAACCGACACCAACAACCTGAAAATGAAGCAGAATGTGAATGCTGAAGCCAGCATTTTCAGTCACATCATCATTGAAGCCAACACTGAGACCGAAACTCCCTTTATCAAGAGCAGTGTTGCTGAGCTGAAAGCAGAGGCTAAGATGCAGGATCTGAAAATTGAGGTAACTGCCTACTGCAACACAGAGCTGGTAGGCAAAGTTGAGGGAATTATTTCCAACTCAGTCAACTTCATCGCTACACCCTATGAGTTTGTGTTTGACACCAAGAACAAGGAAAACACCAAGGTTGCGCTTCCCTTCAAGCTGACTGGAAAGATTGATCTTCAGAATGACTTTGCCTTTACCCTCAACTCTGGAGTGCAGCAGGCTAGCTGGACTGGACTGGCACGATTCAACCAGTACAAATACTCACACTACTTCACAATGGACAATGGTGAGCAGGAAATCCACGTCTTCGCCCAGGTCAATGGAGAAGTGAACCTTGATGCGTTGAGGGAACCTATCTCCATTCCCAAGAGAGCTGTAGAATTCATAGGTAGGACTGAGTTCTCTCTGTGGGAGGACACCGGTCTGAGTGTGCTCTTGACCACACCTCAGCAGACCTTTGACATGGACACCAAGCTCATATACAAGAAGAACCCTGAGATGATCACCATTGGCATTGACATGGAGCCAATCTTCAATGCCATCAACAAGCACACCAGAAGTCTGAACAAGAACATGATCGTTGGAAGGGACAAGGCTGTTGCCATTCTCTCTACCTCATTTGACCAGGCGAAGGCAGAGTACGAGAAATACAACATTGAGCTACCCAAAACTCTCACTGTTCCGGCACACATAGTTCCAGTGCTGAATATTGAAGTGTCTGGTTTCACCATTCCTGTGCCTGACTTCAGTCTCATCACAATGCCTACTATGCATGTTCCATCTGCACTTAGCAAGCTGACCCTGCCAAAAATCACTCTGCCAAAAATGCAGAGCAACATCATGATCCCTGTCTTCGGTGACCTGACCTACGAGTTCTCCATGAAGACAGCTGTGCTGACAGTGAAGGCAAATGCTGCTGTCCTCAATCAGGATGACATCATTGTCCGATTTGACGCTTCCTCCACCTCTGAGTTTGATGCTCTGAAGGCCAAGATTGATGGTACCGCCACCTTGAACAGGAACAATGGAGTGAAACTGGCCTCTATCCTGAATTTGGAAGCCATGTGTGTTGAGGGCAGCCATGACAGCACCATCAGCCTCAATAGCGACGGTATGGATGCCTCCATCACAAATACAGCTAAGGTCAATGTCCCTACCCTCTGGACTCTGGAAGTCAACCAGGAGGTCTTTGGAAATGCCCAGGAAGGCCTCATCATCTCTGTGTCTTCTCCAAATGCCGGACTCCTAGGACTCCAGCTGCAGGCCAAGAAACCAGCCCAAGTGAAAGGAAGACTCTACGGCAGATACCCGTCTGAACCCACCACTGATGTGGAGATCATGGCCCTGAAAATGTCTGTGATCAACTCTGAGAAGCTGAACGTTCAGACCACCTGGAATATGGAGGTTCCCACTGAGGTGCTCCTGGTAGTGAAGGCGAAGGTGCCTGAGATCATGTCAGCAGTTTACATGGAGGATATCCTGTCTGTTCCCCAGAAGATAGCCGACAAACTTGAGGGTAGCATAGAACAGATCACGGATCAGGGCAAGGTCATCTACAAGAGGGCTGCAGAAAACATTGCAGCTATGGACCTTACACCCATCACAGACAAGCTCTCCGACAGCGTCATGTTCGTCCTCAGGCAGTACCAGAAGAATGTTCAGGTTTTGCTCGATGCTGCCATCAAGTTCCTGAGAGAGACCCAGTTCCAGATGCCTGGACTTGAGGGAAAGATGTCCGGTCTTGAGGCCTACCAGAAACTGAGTAGATTCTTTGCTGAATTGATTGAGGAAGCTATCAAGAAGGTTCCAGAATTCTTTGCCTCCCACGGTGCAGCTCTCCTTGAACAGATCAGAAACATCAAATTCACTCTTCCCGGCTCCAGCAACCTGGTCAGCGGGAGAGAAATCCTGGATGACCTTATGGCTGCCATTGAGAAGATTCAGGAGCAGGTGATCATCATTGTGAAGAGAGTCGGAGATGTCCCTCTGGAGGATATTGTGAGCAGGCTGTCTGCATTCCTGCGCTTAACCGTGACGAAAACCGAAGAGCTCATTATCTCCCTGAAATCTCAGGATGTGGAGAAACTCACCATGTGGATGAGTGACGTCTTCAGCGAAGCCATCAACACCCATGCCATGTCTGATATTGCACAGCAGATCGAGGAAGCCAAGAGAATTATCCGAGAATATCGCGACCTCTTTGCTGAAATGTCCATTGAGCAGCTCAACGCTGACATCCAGTCTTGGATTGACTCCATGATTCAGAGTATTAATGCCATCCACACCAAGGTCACTGAGTTCCTTCAGGACATTACCAGAAATGCTGAGCCTTTTGTGACAGTGAGTGACAAACAGATAGACATTGAAATTCCTATTCCATTCATTGCTCAGCTTGACATGTAAAACATATACGCCCAATTCATTGGCTTTCACCTTGCAAACATAACTGTTATTCTCATGTAGCCTATTCATATTATAATGAATTTCCATTTATTTTTTGTAAGTTACTAATTTAGTTTATTATTCACAAGTTAAGACAGCCAACTTGACTGTTTTCATTTTGCTCCCTATGTGTCTTGTTCTTTTTTTAAACTTGAAAGAAAAACATGAATAAAAGACCATTTCATGCAAA
>XM_014144703.1 Hydroxymethylglutaryl-CoA synthase, cytoplasmic
GTGGATTGGTCGGGAAACGTAAAGGGGTGGGCAATGCCGAAACTTCAGAACTTTGGATCTCTGTTATGATTGGACATGTATTCGGCACTTGGAAAACGGGGTGTCGTTCACAGCTCATACAGAATGCCTGGATCAGCCCCAGCCAACGGCGAGGCCACGTGGCCCAAAGATGTGGGCGTCATCGCCCTGGAGATCTACTTCCCGTCACAGTACGTGGACCAGGCTGAGCTGGAGCAGTTTGACGGCGTGTCGGCCGGCAAGTACACGGTGGGCCTGGGCCAGGCGCGTATGGGCTTCTGCTCGGACTGCGAGGACATCAACTCCCTCTGCCTGACGGTGGTCCAGCGGCTGATGGAAAGGAATGGCCTCTCCTACGACCAGGTGGGCCGTCTGGAGGTGGGCACTGAGACCATTATCGACAAGTCCAAGTCGGTGAAGACGGTGGTGATGCAGCTGTTCGAGGAATCGGGCAACACGGACGTGGAGGGGATTGACACGACCAACGCTTGCTATGGGGGCACCGCCGCCCTCTTCAACGCCGTCAACTGGGTGGAGTCTAGCTCCTGGGACGGTCGTTATGCCCTGGTGGTGGCAGGAGACATTGCAGTTTACGCCACAGGAAGTGCCCGGCCGACAGGGGGAGCCGGTGCGATAGCCATGTTGGTAGGGCCCAATGCCCCACTGGCTTTTGACAGAGGTCTGCGGGGTACACACATGCAGCACGCCTACGACTTCTACAAGCCAGATATGGCGTCAGAATATCCTGTGGTGGACGGAAAGCTGTCTATCGAGTGCTACCTCAGCGCGTTAGATCGCTGTTACTCTGTCTATCGCAACAAGATCCATGCACAGTGGCAAAAAGAGGGTGTGGACAAGCGTTTTAGCCTGGAGGACTTTGGCTACATGGTGTTCCACTCTCCCTACTGCAAGCTGGTGCAGAAGTCCTTAGCCCGTCTGGTGCTCAGTGACTTCCTCAACCACCCCAGGCCCAACACAGAGACTGGACCATTCAGTGGCCTGGAGGCTTTCAGGGAGGTGAAGCCGGAGGAGACCTACTTCAACAGGGATGTGGAGAAGGCCTTCATGAAGGCCAGCACAGAGATGTTTGATCAAAAGACCAAGGCTTCCCTCCTCGTCTCCAACCAGAATGGCAACATGTACACCCCCTCTGTCTACGGCTGCCTTGCTTCTGTCATCGCACAACACACACCTCAGCACCTGGCGGGCCAGAGAATCGGCCTGTTCTCCTACGGCTCAGGGTTTGCCGCCACACTCTACTCCCTCCGAGTCTCCCAGGACGCCACGCCTGGCTCTGGATTGGATAAGCTCTGTGCCAGCCTGTGTGACCTGAAGGCCAGACTGGACTCCAGGAGGAAGGTGTCACCTGCCATTTTCGCTGAAAACATGCAGCTGAGGGAAGAGACCCACCACCTAGCACCGTACGCGCCCCAGGGCGCTGTGGAGGAGCTGTTCCCTGGGACGTGGTATCTGACCCGGGTGGACGAAAAGCACCGTCGGGAGTACTCCAGACGCTCCCTGAACGACGACTTGCCCCTGGAGGCTGGCCTGGTCAACTCCACCACAGCAACTGAGCAGCACATCCCAAGCCCAGTGAAGAAGATGCCCCGCCTCCCCGCCTCCACAGCTGGTCCTGAGGCGGTCACCGTTAGCAACGGGGATCATTAAGCTAAGCTTACCTCTGTGAGGTACAGGTAGACATGGAGGACGATCAACAAAGGACATTGGAAACACAATTATAATGCTAGCAGAGAGGACCTTCTCCTCAGAGATATGTTTTCTAACATATTGCTGAATGCTGCGTAAAACCAAGCTATTTAACTGTCACATCGTAGAATTTATCTTCAACCATCATTGCTCTCAAATATGTAACAGGGAGTAATATATGAAATGTGTGTATTCCATTGGATGCATGGAAAGGAAAAGTGTTTGTCAAGGTAGAATATATTCCTAAAACTAAAATCCTCAAGATTCCACATAATTCCTGAGACCGGGTGAAAAATTTGATCAGATTTCGGCTATTAAGATTATGTTTTGCATAAGTTTGCATTTCCCTTTTTCAAAAAGAATAAAATAAAGTATTTATAGCCCAACAAATTCAACAAGCAATTTTTATTTAATTTTGGACCAATTCTTTGTTAAAAATATTTTTTATCTTACTTATCATGGCGCAAACTTAACAGTGGAAGAAGAAAAAAATCATAGTACATTTATTTGATCCGGGTATTGAAAAAACAAAATGGAGAAGAAAAGTAGAAGGGATGAAAAATAGAAGCTCCATCTTAAGTCAACTATTATCTTCACTCCTAGCACCAAGAGGAAATGGAAGCTTGAGGAACATGACTGCCTGCAGGCCTTTGGGGATAAAAAGGGAAGTGAGGCCTCTTAACTGTTTGTTTATCAAATGCTGCTGCTACCGTTGCAACTTGCTGTAATGACTTGAGCTGTACAAAGGAGCTACACCCCTACTATACCTTAAGATTGACCGCTTTCAGAATACTTCCTTTTGCTATATAGGGGAAGTAACCCTGGAGCAATTAAGGTTAAGTACCTTGCTCAAGGGCACATCAGCAGATGTTTCACCTACTTGGCTGGGGTATTCGAACCAGCGACCTTTCAGTTACTTGCCCAATATTCTTAACCGCTAGACTACTAATAGTCAGAATGAGTTTTCTCTTAGGACTCTTTGTTATACCACCATGAACAAATATCAGGGAAGAGGGACTGAACGGTCTGAGTTACATTTAAGTCATTTAGCAGATGCTCTTATCCAGAGACACTTGCAGTAGTGAGTGCATACATGTTCAATTGTTTTGTACAAGTCCCCCCGTGGAAATCGAAACCCCACAACCCTGGCGTTGCAAGCTCTTTGCCCTACCAACTGAGCAACAATTCAACAAACATGTTTAAATCATGTGATCAATGTTTCCCACAGCGGTGATTGCACTACAGACTGAAACGGTGAAATGCCTCAATTGAGCGTGCCGTTTTATCAGAGCTTTTTTTCTCACCAGGCTCTGATAATCTATACAATATGGAAAATAACATTTTGTTTGAGTTCTTGTTTGTCCTTAAATATTTTTTGGGAAAACATTTCAGCAGATAAATCTATTTCCTGGAATTACGTAAATTGACATGGTCAATTTAGTCTCAGTGCAGAAACTTTTAAATCAGTTTTAAAAGACCGATGTCCAACAAGTTATTGTTTTAATGTAGTGTGCAGAAGAAGGTGTTCACATGTTCTGTGTCTCTACAACGTGTCTTTCCTTACTAGACTTAAGGGACCAGATGCTGTCCTGAGAGGGTTGTGTTTTCTCCGAGGTCTCAAATGTTTGTTTTTTTAACACTGACAGGGATAGGACTAGTTATAGACTGTAAAGAAACCAAATCTTGACACAGGCAGAAAATGCTCAGGCAGAAATACCTGCAAACATCAGCCTTAAAGGGTACAGAGTTGGGGGCACACTTATTTTTTCCTTTCACATAAATGTTTTGCATTTCCTCTGCAACGTTGGGCGACAGAGTTGCACACAGGGCTCACTTATAGTCCATTTCCAATCTCTCAAGTTTGAGAAGCCTTACAATAAGCATGTACTAAATGTAGAAAATAGCTATACTCATAATGTAGATATTTACATTTTTAACAGCCAAGATAAGTTGCCTCTGTTTATCTGTGTATGGCTGATGTTTACATTATGTTTCTCTGAGATCAGATAATTAAAAAAAATAATTGGTGAGTAATGTATAGTACTAACTAAGATTATTTATATTTGTAGATATAAATAAATTGGCGTCTGATCAAGTGTCTCTTTTATAGCAACGATCTGTATAGAGATGATGTAATAACAATGTAGAGATGTATTAAGAGATGAACTGAATAATAAATATCTGTTCATTTAAA
>XM_014149141.1 Fatty acid 2-hydroxylase
atgtgtaggttggggccggaccaccaggactgtgcccagtccgtcaacaatctagctggcctacacacagagaggatggagtacgagactgcagaggacatgtatgagcgagccctggacatcaggatgagagctctgtcccctgaccacccctccctggcctacatcctcaaacacctggccaagctctacaaacacagaaaatgcatcggtggagaaggtctgagggctttcatgccaccgccggatcgccaggctcccctgcttccaccggttcgtcaggctttcatgcctccgccggatcgccaggctcccctgcttccaccggctcgtctggtctcagccggatcacctggctcccctgcctcagccggtctatcaggttcccgtgccccagccggcaacaagttcccgcgcatcagcaggggtgaccagtccgctcttgatccccgggattgttcccttttgattggcgtcctgcggctggatccaaacatgccggggagggactactgtcacgacctggtggactggcggaagcccctggcctggcaggtgggcaacctgggagagaaatacgagacctgggtgcaccagcctgtggatcggcccattcgcctgtttgggaacgagttcatggaggccagcaccaagacatcctggtatatggtccctgctgtgtggatgccactggtgttctatctcaactggtactgctacaccaccttggctcaggagacaaccagactattcgccagcacagactattccttcctggtgcacaagtacagctttcccctcatctttgtgatgggcatggtcatctggaccttcatcgaatattgcatccatcgcttcgtctttcacatgcgcccgcccgcccacaactattacctcatcaccattcacttcctgctgcacggacagcatcataagtctccctacgatggctcccgcctggtctttcctccttgcctggcctcagtggtgataggcagcttctacctgctgctgaccaaggccttccctgaggccttaggggtgtccctgtttgtgggggggctgtttgggtacgtggtgtatgacatgatccattactaccttcactacggctccccccagaaaaactcctacctgtatagcctcaaggcataccacgtcaagcaccactttgaacaccaaagagcaggttttggaatcagcaccacattgtgggactatccgttcaacacactgatccctgaacagaccttttag
>XM_014155560.1 Apolipoprotein A-IV - Ident 93
TTCGACTATATATACAGCATGGCACTGGCCTGATAGACACACAGACAGACTGAATACACAGAAATACACCAAGAAAAAAAACAGTGAGAAACGCAAATATGAAGGTGTTGGCGGTGCTTGCGATTGCTATACTCTCTGGTTGCCATGCTAACCTATTCTATGCTGATGAGCCCAAGCCACAGCTGGAGCAGCTGACAGATGCCTTCTGGGACTACGTCGCCAAGGCAACAAAAACTGCCGACGACACCGTCCAGATGATCAGGAAGTCTCAGCTGGGACAGGATGTCAATGACCGCATCACAGAGAGCGCTGACGTGGCCAGCCAGTACGCAGTCTCCCTTCAGGAGCAGCTTCCTCCTGCAGCCAAGGACCTGATGACCAAGATTACCCAGGAAGCCGAAGTGCTGAGAGAGCGTCTGGAGCAGGACCTGGGCAGTGTCAAGGGGAAACTGGAGCCCTACGCAGAGGAGATGAAGACACAAGTCAAGCAGAGAGTGGAGCAGCTGAAACAGGATCTGGCCCCCTATGCAGAGTCCCTGGACTCCGAGGCCCTGAGGGCCACCCTGCTCCAGAAGAGTGAGGAGCTGAAGGGGAGTCTGGAGCAGAGTGTGAAGGAGCTGCAGTCCCAGCTGGGCCCCTACACTGACGAGCTGAAGCAGAAGGTGGACCTGCGCCTGCAGGACTTCCAGAAGAGAGTGGCCCCCCTGGCCGAGAATCTCCAGAGCGAGCTGACCACCAGAGCTCATATGGTGCAGAAGAGCCTGGCCCCCTATGCTGAGGACCTGAAGGACAAGCTGGACCCCTATGCCCAGGACCTGAAGGCCCAGCTCACCGCCCTCTACCAGGCCTTCACCAACACCAACTAAATGGCTCAAACCAACACCACTCCTTGATCCTCTGAAACGTTTTCAGTGATTTTGTCATACCCTGAACTGCACTGTAAAACATGGAAACTTAACTGGGCATATGCCCAGAGCATCATATTTATTATTATTTAGTGCAGGGTGAGAAATGTAAACCAAACGTTCACACTCAAATATTTATATGTGTTTGTTTTTACCTTGTTGAATAATGTCAACTTTTTATAATTTCTTAAATTTTAACAAAAATAAAGCTATTGAAATTATGAACATA
>XM_014155590.1 Apolipoprotein Eb [Apo-Eb]
atgaaggcggtggcaataatccttgctctggcagtcatctctggctgccatgcccgcgccgtgcgccaggcagaggccctccagaaccactgggaggagaacgttgagcgcttctggacctacgtgtctgagatcaacagcagagccgacggactggtggagaacctcaaggcctcccagctcagcagagaactcgacaccctgatcactgacaccatggctgagctgaccgtgtacaaggaggacatccagaccaagttgggcccctacgcccaggacacagtcgccctgctgggccaggacctgcagcttctgaccaccaagctccagaccgacatggttgacgccaaggagcgcagcacacagtacctgggagagctcaggaccatgatggagcagaatgctgatgatgtccaaaaccgtgccaacacctacacccgcaaactgaagaaacgccttaacaaggacaccgaggagatccgcaacaccgtggccacctacctgggtgaaatccagtcccgtacctcccagaacatggatctcgtgaaggagcgtgtggagccctttgtgagtcaggcccacgacaccaccatccggaggctgggcagcttcactgaccttctgaagaaccaggcccaggacctgagccagcaggtctccacccaggccgaaggcatgcgcgagcagctggaggccaccgccgaggacctgcgcaccaccctggagggcaagatcgatgagctcagcagcctgatcgccccctacgccgccaagatccgtgagcagctccagaccgccatggacaaagtcaaggagagcactgtctaa
>XM_014155741.1 Perilipin
CGTTGTTAGTTCACTATCAAATCAAACCTGAAACGGAGTAAGTTATTACACTGCTGGGATCATCATCATCATTCACCAAAATTAACCAACTAACGTGGTTTGCAGACATGGAAGTCGTTGAAGTCGTCAATAACCAGAATGTGGTTGAGAGGGTGGCCAGCCTCCCCTTGGTGAGCTCCACCTATGACATGGTGTCCAGTGCCTACTGCACCACCAAGGATAACCACCCCTACCTCAAGTCTATGTGTGAGGTGGCCGAGCAGGGGGTTAGGAACCTCACCACTGCAGCGCTCACCGGTGCAGCACCCATCATCAGCAAGCTGGAGCCACAAATTTCCATGGCCAATGACCTGGCCTGTAAAGGCCTGGATAAGATTGAGAAGACCTTGCCAATCCTGCACCAGCCTTCTGAGCAGATTGTCACCAACGCCAAGTATGCAGTGACCGGTGCCAAAGACGTGATGTCTAACACTGTCACAGGGGCCAAGGACAGTGTGTCCCACACCTTGACCAATGCAGTGGACCGGACCAGGGGTGCCGTGCAGGACGGCGTGGAGATGACTCGTGCTGCGGTCCAGGATGGTATGCAGATGACCCGGGCTGCGGTCAGCGGCAGCGTGAATACGGTGATGGAGAGCCGTGTGGCCCAGATGGTCAGCAGCGGAATGGACACGGCACTCACCACCTCTGAGAGCCTGGTGGACCAGTACCTGCCTCGCACTGAGGACGAGTTGGAAATGGAGGCTAAAATGGTCGAAGGATTCGAAGTGGCGAAGGATGCACCTAGCTACTATGTCCGTCTGGGCTCTCTGTCTACCAAGCTGCGTAAGAGGGCATACCACAAGGCTCTGGCCCAGGTAAAAGACGCCAAGCAGCGCAGCCAGGAGTCCATCTCACAACTCAACCACACTGTAGACCTGATTGAATACGCCAGAAAGAATATTGACGGAGCTAACCAGAAGGTGAAAGGGAAACTGAGCTCCCTGGTTGAGTGGAAGTCTAATGAGGAAGGAGATGGCAATGAGGCTGAGAATATAGAGTCAAGAACCCTGGCCATAGCGCGCTCCCTCACACAGCAGCTGCAGACAACATGCCAGGTGCTGGTGTCTGGCCTGCAGGGCCTTCCCCAGAACATCCAGAAGGAGGCGCTGTTCCTCAGCCACTCAGCCTCCCAGGTCTACTCCAGCTTCAGCAAAGCGGTGGCGTTTGGGGACCTGTCGGACGGGGTGCTGGCCAGCAGCAAGGCCCAGCTGGGCAAGATGAAGGAGTCGCTGGACGACATCATGGACTACCTGGTTAACAACACGTCCCTCAACTGGCTGGTAGGTCCCTTTTACCCCCGGCAGGCACCACCCCCCACCACCACGTCCTCCCAGTCCCAGAAGACACCAGCCCCCGCAGAGGTTGAGATGAAATCAATGGACTAACTAGCTGCCTGTTTAACGACTTTCTATCCCATATTATTCCTCCATCAAATATTTTGATAGTCACACTAATGAGCTTGTTGATGAATAAATGTTGACCAACTGTTTGTGAATGTTGCTCAGTGTGTGCTCAATAATCTAGCTTCATTTCCATATGCCTTTTCTTATGCAGGACATTGCTTTTGATGCTACTGTTGTTTTTGACACAACTTTATATCCTGTTGTAATCATAACCTGCCATATAATAGATACAGCCTTGTGTTAATACCTTACCTTGTATGCTGCCATCTTTGTACAATTCTAATAAATAAGTTAATATGTAA
>XM_014157452.1 Isopentenyl-diphosphate Delta-isomerase 1
TGAGCAAATTTACAAGGAAGCTTACAAGTGTGTGTACTGATAATCGTCGGAAACAGAATGTAAGTAAAACATCATTTCTAGTGCTGAAACTGCATTGCGCATTTATAAGGAGTTGTGCTTTCTTATCAGCGATTGTGTAGACCGTATTCTACGTGGATAGGTCGTTGTCCAAGGTTTAATTCCACTTGAACGCGGGAGGTGGTTCGATGGCGTGTTGGCGACCCCATCCTATCTGATTGGTCTTCGTTTTTGGTGTGGCGATGGTGCGCGGCTTGTGGGCGGTGCTACGGGTGGTGTCCGGCCAGGGACGTGCTTTGTTAAAGCCAAATATACCTGTTTCTGGAGGACTAGGCATTACAAGAAATCCGATATTTCACTCCACGTCTGTCTCTTTCAGGAATATATCAAGCAGTGAGGTGAGAAAGCTGCGAGGGTCTGCTGTCGGGATGCCTGAAATAAATACAGATAACCTGGACGAGAAGCAGGTCCAGCTGCTGGCAGAGATGTGTATCCTTATTGACGAGAACGACCAGAAGACTGGAGCAGACAGCAAAAAGAACTGCCACCTCAACTCTAATATTGACAAAGGCTTATTGCATCGTGCATTCAGCGTCTTCCTGTTCAACAGTGAAGACAAGCTGCTCTTACAACAGAGATCTGATGCTAAGATCACTTTTCCAGGGTGTTATACCAACACATGCTGCAGTCACCCCTTACACACATCCAGTGAGCTGGAGGAGCTAGAGGCCATCGGGGTGAGGAGAGCTGCATCAAGACGACTGGAAGCAGAGCTGGGAATTCCCATGGATCAGGTTCCACCAGAGGAGATGACCTATTTGACCCGTATCCACTACAAGGCCCAGTCAGACGGTGTGTGGGGGGAACATGAGATCGACTACATCCTCTTCATGCAGAAAGACATAGAGGTGAACCCAGACCCCAACGAGATCAAGACCCACTGTTATGTCACCAAAGAGGAGCTGAAAGAGATGCTGAAGAAGGCCAAGAACAACGAGTTACTGATCACGCCCTGGTTCAGCCTCATCGCAGAGACCTTCCTCTTCCAGTGGTGGGACAACCTGCAGAACCTCAAACAGTTCATGGATCATGACAAAATACACAGGATGTGATTCTGCGTAGGATGTGAATCTTTGGTTACCTCCCAAAATGGCACTCGATTCCCTAGGGGCCCTGGTAAAAAGCAGTACACTACATAGGGAATAGGGTACCATTTGGGATGTAGACATTGTTTGTGTAGGGTTTACATGGAAAGCTGCTATGAGGGACGTAGGGTACTTCAGTCTTACTAGAGTTTGAGAGTTGATACTTTTTAGATTTCTGTAAATTGAATAGAAAGAACGTTGTAGGAATGAAAATCAAATGGAATTGACCCAGTTTAAAAAAGGAATGATTATGAGGCAGTATTGAGGTATGAGTTTTGTATAGCTTGTACTGTATAACATTTTTTTTTTTAATGTAGTAGCTATATAAGTGCCTGACTGTCACTGAGGCTAAGGTTGTTATGAACATTGTTTTTAGCGATCTGGCACTGTTTCCCATTTCCCATTGTATGGTCATGTAAATGTATTATATGAATAAGCAGAATTTTTGTTGCATTTGACTTCAATAAAATATCTAATTAGGGAATGAAATAATTTTACAAATAATA
>XM_014158348.1 retinol-binding protein 4-B
CCTGGCTGTGGCAGGACTCTACACTATAAAAACCTCTGTTTGTAGATGAACAGCACCTCTAAGGCACTTCAGACTTTACAAGATCCATCAACAAGACAACATGCTGAGAATCTGTGTGGCCCTCTGTGTTCTGGCGACATGCTGGGCACAAGACTGTCAGGTTTCAAACATTCAGGTCATGCAGAACTTCGACAGAAGCAGGTATACTGGTAGGTGGTATGCTGTGGCCAAGAAAGACCCTGTTGGTCTGTTCCTCCTGGACAATGTTGTTGCTCAGTTCTCAGTAGATGGAAGTGGCAAAATGACTGCAACTGCCCAGGGAAGAGTTATCATCCTGAACAACTGGGAAATGTGTGCCAACATGTTCGGCACCTTCGAGGACACTCCAGACCCTGCCAAGTTCAAGATGAGATACTGGGGCGCTGCTGCATACCTCCAGTCTGGAAACGATGACCACTGGGTCATTGACACTGACTACGACAACTATGCCATCCACTACTCCTGCAGAGAAGTTGACCTGGATGGCACCTGCTTGGATGGATACTCCTTTATCTTCTCCCGTCACCCCACCGGTCTGAGGCCTGAGGACCAGAAGATTGTCACCGACAAGAAAAAGGAGATCTGCTTCCTCGGCAAATACAGACGTGTTTCACACACTGGTTTCTGTGAAAGCAGCTGATCTGGAACTAAGCAGATGGATATCATGGATGTAAAATGCCACATATCAAAATCAGGCTGTAAATATAAACCATGTTCCACAACAAAACAAACCAACCGTCACTGGCCAGCCCCTTCCAGCAGTTGGGGAACTTTGTCGTTACCAAAGACATCCACCAACCAAACCAAATGATTTGTATCTGAATGTATCAGGAAGGATATAGGATACTTTGCTGATTGACATTGTGTGATGTAGTCTTGCATGACTTTTTGAAATAAATAAAAACACAT
>XM_014158644.1 Squalene monooxygenase
atgtggacttttcttggaattgcaagtttcacctacatttataagaaatgcgacgcagttttggagtatgctcacaaagagataatcctggcggctgtagtgttcttggcagtggggatgctgctatcctatgccaggtaccacggacatacatgcaaggtaccccaaattctacaattaccgctggaacttttattatccctaccggtcatcaatacatttataccgaaaccctcagctgtcaggcacaggagtggagagagcgcttcaaagaagggaggtggcaggaggaaaagagtgtgttcgtcaggcatggagagccccccagcagcaggggactctcctgcatctcaggagccggatgtgatcatagtaggggcgggagtcctggggtcggccatggctgcggtgctggcccgggacggccggagggtcactgtgatagagagggacctgaaggagcctgacaggatagtgggagagctgctgcagcctggtggatacagggccctgcgagaactgggaatggagggttcagtggaggggctggatgcccacgtggtgaacggctatgtgattcatgacatcgagagcagcacagaggtggagatcccatatccccaggcagacagcagtatccagtgtggcagggccttccaccacggacgctttatcatgggcctgcgcagagccgcgcttgctgagccaaatgttacgctcatagaaggcactgtgtccagcctggaggaagaggatggctgtgtgacaggagtgcagtacagggacaaggagacaggagacacaaaggaggtccatgcagcagtaactgtagtagctgacggctgtttctcaaagttcaggaagagcctggtagctgggaaggctcagacctcctctcactttgttggatgtatcatgaagaactctccccagttcaagccccaccatgctgagctggtcctggccaaccccagccctgtcctcatctaccagatctcctcctcagacaccagggttctggtggacatcaggggagagatgcccaggaacctcactgagtacatggctgagaaaatacacccacaactaccagaacacctaaaggagccgttcatggtggctctgcagaatgaccggctgaggtctatgccagcaagcttcctgcctccgtccccagtcaacaaaccaggtgtgctcctgctgggtgacgcctacaacatgagacaccctctgaccggaggagggatgagtgtggccctcaacgacgtcctgatctggaggagcctgatgaagaacatccctgatctgtacgacaacacagccatgctccaagcaaagaaaaaattccactgggaacgcaagtcatcacattcctttgtggtgaatgtgttggctcaagccctgtacgagttgtttgctgcaacagacaattctctccaccagctgagaaaggcatgcttcctttacttcaagctgggtggggagtgtgtcaacggtcccattggtcttctctcagtgttgacgccccgtccgatgactctgattggacacttctttgccgtggccttgtacgccatctactacagcttcaagtctgagtcgtggttcaccaaaccccgagccttatttacgagtggagctatcctgtaccgcgcctgtaccgttatgtttcccctcatctactctgagttcaagtacctggtgtactga
>XM_014160776.1 Mevalonate kinase
GTGCGTTGTGTTGACAGTTCACTGTCGCATGATGTTTCCAATATTATTACGGTAGCAAGCTATTTAAGTGGCAACAGCTTCAAAATTACGTTTGATCCCTTTTAAAAATACATCGGGATTGTGTATAGACGACTCCTCATCATTCGGAGTGGTTGAGGTATTACTAATAATAGCTAGAGAACGTTTTCCTGGCGAATTGTCTGGAGGCTAGCTAGCTAGTTACCTTGCTAACAACTAATAATTTACGTAGCAAATGAACTGTAATACAACGTAGCCCGCTATCAGAATGCAAATCAAGGAATGTATCATGTCTGCACCTGGGAAAGCTATCCTGCACGGAGAACACGCTGTCGTGCATGGCAATGTGGCTCTGGCTGTGAGTTTGAACTTGCGCACATACCTACGGTTGCAAGCCACATCCACCAGTAAAGTCTGCATCAATCTCCCCAACATCAACACTTTCCTCAGCTGGGATGTGACTGAGTTGAAGCAGCTGCTTCCTGACTCTGGAGCCGAGCTGGGGAATGTGAATGAGCTTGATGCAGAGCTTGTCAGGAGGCTGCGAGATTTGGTTGGTGTATCAAATGGAACCTTGGATACTCGCAGCATGGCCATTTTAGCCTTCCTCTACATCTACCTCTCTGTCTTTGCTGGGTCAGGGGAGTTACCCAGCCTGACTGTGTCTGTGTGGTCAGAGTTGCCAACTGGAGCGGGTCTGGGGTCAAGTGCTGCCTACTCTGTGTGCCTGGCTGCAGCTCTGCTCTCTGCCAGTGGGACCATCCCTTCTCTACTGAGTGACCAGGAAAGCACAGCCAGGTGGGGTGAGGTGGAGATGGAGCTGATCAACAGGTGGGCGTTTCAGGGGGAGAAGATCATCCATGGGAACCCGTCAGGGGTGGACAACGCCGTGGGGACATGGGGTGGCATATTGAGATACCATTCTGGGAAAATAACACCCTTAATCAGGGTCCCAATGTTAAGGATCCTACTCACAAACACCAAGGTCCCTCGCAGCACCAAGGTACTTGTTGCTGGAGTGAAGGACAAAATGAACAAGTTTCCCTCTATTATAAACCCTGTACTGGAATCTGTGAATGCAGTCTCCTGCACCTGCGAGCAGACCTTATCAGAGATGACCAATGACACCCCCACACCAGAGCACTATAATATCCTGGAGGAACTCATTGACATCAACCAGCACCACCTGAATGTGATGGGTGTAGGACACCCGGCCCTGGACACCCTGTGCCGGGTCACCTTGGCCAGAGGGCTACACAGCAAGCTGACTGGTGCCGGCGGAGGGGGCTGTGGTATCACCCTGCTTAGACCAGAAACGGAGTGCTCGGTGGTCCAGAACACTATCCAGGACTTGAGAGACTGTGGCTATGACTGCTGGGAGACCAGTATCGGTGCGGAAGGCGTGCAGCAGCACTCTCCCCTCGCCGTCAAAAAGGAGGCCCTGGAGGTTTTAGCACGCTACTGAGACCCACTGGCCACGGGTCTGCCCTTCCTATGGGTGAACAGGGGACACTTTGCTCCATGACTTTGGCCTACCAAGTCTTCTATTGTTAAGGCCTGACAACTACCAACAGAAGAGTTGGCTACAGCACAATGCAGCATGGGACATGCATAAATGCTAATAGTATAAATGCTAATAGCGCTTCTCTAACGACCCACGATCAAGACAGACTCTTTGTTTCAGGGGAGGACAATTGCTAATCACCCACTCATCATTTATTTTTCTGCCATTTCACGAGGTCATGGAACTAAGATTGTAGGGGCACTAGGCAGGTGATCACACCTCCCTTTGAAATAAGTGGTTTTCTAGTTTTCAGTATTTGGTATGCACTGTAGCCCTCCCTATCCCCTGGCTTGAAATGATTCTTTACTAATGTGGATTTAAACTGTTTTAGATTTAGCATGAGCTTAACATGAAACCTCAAAAGAAGATGTTGCAAAAAAGCAAGATAAACCCAGTGCATAGCAGTGTGTCTAGGTGCTGGTTTTGGCAGGAACAGCTAGTATTTAAAAACGAGTAAAAAATGTTTTGAAAAAAAGACAGGCGACCTTGACTCTAGTGTATATTTGGTTTTCTTTTTAATATTTGCATCAAACTCAGTTGTTCACCTGATTATTATATTTTTTTCCCGTTTGCAGTTTACCCTTGTTTTTGAATATCAATACCTTGGTTGACTTGTTCTTGTTCTTCGTTTTAAATGAGGGTGCTGTGAGCCATTTGTCATATAGATGGCAGCAAAATGTAAGAATTAACTAACCTCTCGTAACTGACATTGAGCAAATCGTAGCGAAGAGATTGTCATTCAGTTTTTGCTTCAGGTGTCAATACAATGCCAAAGCAGATGCATTCCTAGGTATACAAACCTTTTAAAACTGAAAATAAAATGTGCATCATTTTCTGTGTCA
>XM_014164071.1 D-3-phosphoglycerate dehydrogenase
CAAAACCAACTGATCTGACAACTTTTCAGCGAGTCCATCAGTTTACGTAAAAGGGTTCACCCATTCAAGTGTGAAATTTTACCCAACTGTTGAGAGAACAGCAAAATGGCCCCAATATCCATCAAACGCATTTTAATCAGTGAAAGTGTTGATCCTTGTTGTAAGAAGATCCTACAAGAGAATGGAATCCAAGTTACAGAGAAGCAAAATATGAGTAAGGATGACTTGATTGCGGAGATCAAGGACTATGATGGCCTGGTGGTTCGATCTGCAACAAAAGTGACAGCTGATGTCATCAATGCTGCTGGTAACCTCAAAATCATTGGAAGAGCTGGGACAGGCGTTGACAATGTGGATGTGGATGCTGCCACTATGAAGGGCATAATTGTCATGAACACACCAAGTGGCAACACCATCAGTGCTGCAGAGCTGACATGCACCCTGTTGATGAGCCTCTCAAGACATGTGCCCCAAGCAGCCATGTCCATGAAAGCAGGGAACTGGGATCGTAAAAAGTTCATGGGCGCAGAGATGTACGGCAAAATACTTGGAATAGTTGGACTTGGAAGAATTGGAAAGGAAGTCGCCAGCAGAATGCAGTCTTTTGGCATGAAGACCATCGGCTATGATCCAATCACCCCTCCTGAGGTGACTGCTACCTGGGGGGTGGAGCAGATGTCCCTGGAGCAGCTGTGGCCCAAGTGTGATTACATCACCGTCCACACTCCCCTCCTGCCTTCTACAGCTGGACTACTGAACGACACGTCATTTGCTAAGTGCAAGAAAGGTGTAAAGGTCGTGAACTGTGCACGCGGGGGCATCATCGATGAGGATGCTCTCCTCAGAGCTTTGGAGTCTAGACAGTGTGGAGGGGCTGGCCTCGATGTTTTTGTCGAGGAACCCCCAAAGAACCGTGCCCTGGTGAACCATCCCAATGTGATTAGCTGTCCTCACCTGGGAGCCAGTACAAAGGAGGCCCAGGCACGCTGTGGGCAGGACATTGCTCTGCAGATTGTGGACATGGTGATGGGCAAGAGCTTGGTTGGAGCAGTGAATGCCCAGTTTTTGGCAAGCACATTCACCCCCGAGTCTCACCAGTGGATCAAACTTGGAGAGGCCATAGGAGCTGCGCTGAAATCATGCACCACCTCTAAACAACCCTTCAGCCAAGTCCAAATCATAACTCAAGGAGACTGCTTGAAAGATTCCTCCGCTTACATGACCTCAGCAGTAATGGTTGGATTACTTAGTGATGGGTCCCAGAGTTGCCCCAACCTGGTCAATTCACTGACCCTGGCCAAGGAATCTGGAATCACGGTAACCAGAAACCACAGTGAGGGTCTAACTCAAGGTGCATGTGAGGTGGAGATCTCTGTCAACAGCTGCAGCTACAGAGCTACTGGTTCAGTCCAGGGAGGAGTACCAGTCTTGTTGGAGCTGAACCGCAGCGTGTTCCGACAGCCGGTCTCTCTCACTGGCAACCTGCTGTTCTTCAAGGCCGTGGCGTCTCCTCCGCTCCTGCCCTCTGTGACTGGTTTGCTGGCTAAGGCAGGAGTGGAAATGGAGTCATTCAGTGCCCCTGCAGCTCGTAGTGGAGATCAGTGGTACTGTGTGGGGTTATCCTCTCTCTTGGGGGACCTTGGTGCCTTAAAACTTTTAGTGAAAGCAGCAGCACAGGTCTCTGTGTAAATGGCAGTGAGAGCGCATTGTTACAATGCTGAAGGACCAGTAGAGCATTCCAATGTCTAAAAATCTAACCACTGAAGATTTGAGTAATCTAAATGGTTTCTTTTGGCCTTTTAGTGTTTCAATACTTAGTTTACAACACGTAGAAAGTATTTGTTTTATTTAACATTACACATCTAGAAAAAAATACTAAAAAGGTCATTTCTATTGTAGAGATGCTGACTGTGTAGAATTTAATAAATACCTGTTACATTA
>XM_014164084.1 retinol dehydrogenase 3-like
atggtatttcctctggtgtctgaagagaatattctattagatttttttcaggcaatcctatcacacttggctctatcctgcgtactaatttcagttacggccatagccatcgcctggtttattagagattctatcaaagttgaagattttgacaagaaacatgtctttatcacgggctgtgatagcggatttggacatttggtggcaaggcagcttgaccaaaaggggtttcatgtaataggcgcatgtctcacggagaaaggtgaatcggaattgaaggctgcggcctctcccagactgaagacagttctgttcaatgttaccgacagtcggagcatcgagagtgcggtggagtttgtgcgcgctgaggttggagagcgaggtctctgggggctgatcaacaatgctgggaggtccacacctataggccccactgaatggatgcaattggaggacttcaagaaagttctagatgtgaatttaataggtctgattgacgtgaccctgaagttcctcccgctcttaaagaaggctcaaggaagggtggtcaatgttgccagtatcctggggaggcttgccctcaacggaggaggctactgcctatctaagtatggtgtggaggccttctctgacagccttaggcgggatatgcagcatttcggtgtaaaagtgagtatcattgagcctggtttcttcaagacgggtgtgaccaggctggacctcattgaagcagacctgcagagactgtggaaccgtctccctgaggaggtcaagcactcatatggacccaaattctttgacgaatatgtaaaagctcaggatttctccatgggtctcctgtgcagttcagacatctccaaagtgaccagttgcatgcagcatgcccttacagcccgccacccacggacccgctactcacctggttgggatgctaagctcatctggatccccctgtcctacctccctgcattcatagcagacttcacagtcgctgttctacttcctgtccccaaagatgacagaaagagccatgcaaaccaagtgggtgtggcaaacacgtga
>XM_014166177.1 retinoid-binding protein 7-like
ATAGCACAACACATCCCAGAGACTTTATATCGGTTCATTTAACAACTGCTTTCAATTGAAGTTTTGACAGTGCCACACGAGGATTCACCATGCCTATCGACTACAGTGGCACATGGGACATGACTAGTAATGAACACTTTGAAGGTTACATGGTTGCTCTTGGCATTGATTTTGCAACACGCAAGATTGCAAACATGTTGAAGCCGCAGAAAGTGATTGAACAAGACAGTGATTCTTTCACCATCAAGACACTCACGACCTTCAAAAACTACACAGTCTCATTCAAGATTGGGGAAGAGTTTGAGGAGGTGACCAAAGCCATGGATAACAGAAAAGTCCAGACGGTGGTCAACTGGGACCATGATAAACTAGTGTGTGTTCAGAAGGGAGAGAAGAAGAACAGAGGGTGGACGCACTGGATAGAAGGAAATGAGCTCTATCTGGAACTCACCTGTGAGGATAAAGTCTGCAAGCAAATTTATAAAAAGAGTGCTTGACCATGCTTTAACCATAATATTTCTGCAACCTTATATTTTTTTTAAATATGCTTCAATCATAAATGTATCACTAAAATGATATGCTCATGGTACGCATGCTTTGAGTACCCAAAGAATTTGAAGAAAACATTAACATCATTAACAGAAATAGCAATGGTAATCATATGCTTGATGTGCATTGAGGAGTTGTATGTCCATTGTTATTTTTGAGTGGCTTGATAGTTCATGATTATCTACAATAAATGTGATTTACCCACTACCATCAATAAAGCACTGGACCATAATTCAAA
>XM_014171474.1 Beta-carotene 15, 15-dioxygenase 2, like
atgagcagcaccaaacaactcaacaacaggagcggagacaatgcatccaagaagaagtgccccttggccatggggctggagggcattgcccccctggtgcgcactgttgaggagatccctgagcccatcaccacagtgatcaaagggaacatcccatcctggatcaatggaagcttcctgcggaatgggcccggaaggtttgagttcggcaaagacaacttcaaccactggtttgacggaatggccttgatgcaccgcttctacatccatgacggtgaggtgacctacagcagccgcttcctgcgcagcgactcctacgtgcgtaattctgagaaagaccgcattgtggtgtgtgagtttggaaccatggccatgcctgacccctgcaagaacttcttttctcgattcttatcccgcttcaagattcccaaggccacagacaatgccagtgtgaactttgtgaagtacaagggtgactattatgtaagcacagagaccaactacatgcggcgggtggatccacagagcctggagaccaaagagaaggtggactggtctgaatacattgcagtaaactccgccacagcccatcctcattatgaccgtgaaggggcctcgtacaacatgggcaactcctatggcaagggcggctttttctacaacatcatccgtgtgcctccgcctgagaaggtagagggggaagacaaggctgatttcagtggagctcaggtcctctgttccatcccagcctctgactccaggaaaccatcctactaccacagcttcgccatgtcagagaactatgtggtgttcatagagcagcccatcaagctggacttgctcaagtttatgctgttcaggatccagggcaagagcttcgacaaggtcatgacctgggagccacagtacggcaccatcttccacgtggtgcacagacacacaggcgagcaaagcaaggtaaagtacagcgccccacccatgttcacccttcaccagatcaacgcctacgaggacaaagggttccttgtaatggacatgtgctgcggggacgatggggacgtcattggagacttcacactagagaaccttcgcagggctccaggggaggagatggacaagttttataactccatgtgcagaaaccttccacggagatacgtcctacccctgacggtaactgatgacacacccagcgaccaaaaccttgtcactctgcctttctgtcaagcaactgcggtcaagactgggtgtggaaaggtgctttgtacacacgaggaactctatgatgaagagctgttccagtacggtggcctggagttcccacagatcaactatgctcattacaatgggcgtccttaccgctactactacgcatgcggcttcggacacctgttcagcgactccctgctgaaaatggatctggagaccaagaaacttaaggcgtggcgtcaccctggtctgttcccatctgagcctgtgtttgttcctgcgcccaacgcaaccgaggaggacgatggtgtggtcatgtccgtcatcatcacacccagaactgagaaaagcacgttcctgctggttctggatgccaaaactttcacagagctgggccgggcagaggttccagtcaacattccatttggaactcatggagtgttcaatgagatgcactga
>XM_014173231.1 D-3-phosphoglycerate dehydrogenase
CAGTCCTTATCCGAAATGTTCATTCAAAACCAACTGAATTGAGAACTTTTCAGTGTCTGTCCACCAGCAGCTTACGTAAAGGCTCACTCATCCATCTGTGAAACTGTCCGCAGCTGTTGAGAACAGCAAAATGGCCCCAGTATCCATTAAACGCATTTTAATCAGTGAAAGTGTTGATCCTTGTTGTAAGAAGATCCTGCAAGAAAATGGAATCCAAGTTACGGAGAAGCAAAACATGAGTAAGGATGATTTGATTGCAGAGATTAAGGACTATGATGGCCTTGTCGTTAGATCTGCAACAAAGGTGACAGTTGATGTCATCAATGCTACTGATAACCTCCAAATCATTGGAAGAGCTGGGACTGGCGTTGACAACGTGGATGTAGATGCTGCCACTAAAAAGGGCATCATTGTTATGAACACACCAAGTGGCAACACTATCAGTGCTGCAGAGCTGACATGTACCCTTTTGATGAGCCTCTCAAGACATGTGCCACAAGCAGCCATGTCCATGAAGGCAGGGAACTGGGATCGTAAAAAGTTCATGGGTGCAGAGATGTACGGCAAAATACTTGGAATAGTTGGACTTGGAAGAATTGGAAAGGAAGTTGCCACCAGAATGCAGTCCTTTGGCATGAAGACCATCGGCTATGATCCAATCACTCCTCCTGAGGTGACTGCTACCTGGGGGGTGGAGCAGATGTCCCTGGAACAGCTGTGGCCCCAGTGTGATTACATCACCGTCCACACGCCCCTCATGCCTTCTACAGCTGGACTACTGAACGACACCTCATTTGCTAAGTGCAAGAAGGGTGTAAAGGTCGTGAACTGTGCACGCGGTGGCATCATCGATGAGGATGCTCTCCTCAGAGCTTTGGAGTCTGGACAGTGTGGAGGGGCTGGCCTCGATGTTTTTGTTGAGGAACCCCCAAAGAACCGTGCCCTGGTGAACCATCCCAATGTGATTAGCTGTCCTCATTTGGGTGCCAGTACAAAGGAGGCCCAGGCACGCTGTGGACAGGACATCGCTCTGCAGATTGTGGACATGGTGATGGGCAAGGGCCTGGTTGGAGCAGTGAATGCCCAGGTTTTGGCAAGCACATTCTCCCCTGGGTCTCACCAGTGGATCAAACTAGGAGAGGCCATAGGAGTTGTGCTGAAATCATGCACCACCTCTAAACAGCCCTTCAGCCAAGTCCAAATCACAACTCAAGGAGACTGCTTGAAAGGTTCCTCTGGTTACATGACTTCAGCAGTAATGGTTGGATTACTTACTGACGTTTCCACGAGTTGCCCCAACCTGGTCAATTCACTGAGCCTGGCCAAGGAATCTGGAATCCTGGTAACCAGAAACCACAGTGAGGGTCTGACTCAAGGCGCATGTGAGGTTGAGATCTCTGTTAACGGCTGCAGCTACAGAGCTACTGGTTCAGTCCAGGGAGGAGTACCAGTCTTGTTGGAGCTGAACCGCAGCGTGTTCCGACAGCCTGTCTCTCTCACCGGCAACCTGCTGTTCTTAAAGGCCGCGGCTTCTCCTCAGCTCCTGCCCTCTGTAACCGGTTTACTGGCCACGGCAGGAGTGGAAATGGAGTCATTCAGTGCCCCTGCAGCTCGTAATGGAGATCAGTGGTATTGTGTGGGGTTATCCTCTCTCTTGGGTGACCTTGGTGCTTTAAAACCTTTAGTGAAAGAAGCAGCACAGCTCTCTGTGTAAATGGCAGCGAGAGCATTGTTACAATGCTGAGGGACCAGTAGAGCATTCCAATGTCTAAAAATCTAACCACTGATTATTTAAGTAATCAAAATGTTTTCTTGGCCTTTTAACATTGCAATACTTGGTTTACAACACAAACACGTAGAAGTTACTAAAAATGCACCTCTGTTATTTCTATTGTAGTGATGCTGGCCTTATGTAGCGTTTAATAAAATTGTTACATCATTA
>XM_014173948.1 Apolipoprotein A-IV - Ident 93
ACTTTGTTCTTCACTACAATTGCCAGTCCCCTATATATACACACAGCCCTGATACCTGCAGTACACAGTACTACCAGAAACAAGGACACAAGCTCTCTCAAGCAGCATACAGCCCAGTCATGAATGTCTTAGTGCTGCTTGCTCTTACTGTTTTCACTGGGTGCAATGCCAATGGCCTGTGGCAGGACCAGTCTCAGCAACAGCTGGACATGGTGAAAGATGCATTCTGGGACTACGTCGCCAAGGCAACACTCACCGCTGAGGACACCCTACAGAAGATCCGACAGTCAGAGGTGGCACAGGAAGTCAACACCATGGTCTCTGAGAGTGCTGATGCTGTGAACCAGTACACCGTGGCCATGCGTGGTCAGGTGACTCCTCTGACTCAGGACCTGCTGGCAAAGTTTTCCCAGGAGGCCGAGCAGCTTAAGGCTCGTCTGGAGAAGGACCTGAGCACCATGACAGCCAAGCTGCAGCCCTACTCTGACGAGTGGAATGCAGACATCCAGAGGCAGGTGGAGGAGCTGAAAAGGGACATGACCGCCTACGCTGAGGCCCTGGACTCTGACGCCCTGAAGACCACTCTACTCCAGAAGAGTGAGGAGCTGAAGGGAAGCCTGGAGAAGAGTGTGCAGCAGCTGCAGGCCCAGCTGGGCCCCTACACTGAGGAGCTGAAGCAGAAAATGGACCAGAACCTGGAAGAGTTCCAAAAGAGCATGATTCCCCTGACCCAGAGCTTCCAGACACAGCTGACCCAGAGAACTCAGGATCTCCAGCAGAACCTGGCCCCCTATGGAGAGGAGCTGAAGAAGCTGGACCCATTGGCCCAGGACCTGAAGGCCCAACTAGCTGCTCTCTGGGACTCCTTCACCAAGAAGATCCAGTAATCGGACTGGTTTAGGACAGAGTTTGGGAAACCTTGACGTAGAGGACAGTGAAAAGGTGTCATGTGGAGACCCAAGCATCAGTGCTCCTGATTGTGTCACCTTAAATAAATAAATAATGTTCCTAAATGTTGCATTTGCTTGACCTTCATCCTACCCTGATAACAGGGACGGTTTACTGATTAGTCATTTTCCATCAAAGTGCAAAAGGGGCAATATGTAAATTTAGGTACCACTATTATGTTGTTTCACTGTATCAGTTATGGGACTCTCCATCTCCTGATAAAGTTATGTGTGATCTGACGTCTACATGCA
>XM_014174024.1 acyl-CoA-binding protein-like
CCGTCTCTACCTGTCTGCGGCATGACGGTGCTTTCAAGACAACCGGGAACTCTGGGAAAAAAAGTCAAATCATGCAATCAGGTCGGAAAGTCGGAGCTCTAGAAAGATGCCCTAGTTTCCGACTTGGAATTCCGAGTTGGATGACCGTTCAAAACGATTTTTCCCAGTCGGAGCTCGTTTTTTCCCGAATTCCCAGTTGTTTTGAACGCGGCATTAGTCAAGAAACCTGCCCATTTTCCTCGAAAATACGAAATGTAATGATTCCAAAGCTATACAATTATTACAGAGAACAAGTTAATGATCTCACATCTCGGAAAAGATTCGGAATGTTTCTTGTTGCCAAAATTCATGCTAATGTTTTTTTTTTAGCTAGCGCCCAATTGACTCCCATTCACTCCTTGAAGGACGCGCGTTTCCCAAAATCGCCCAAAATGCACCGCGCGTCCCATTGACAACGCATGGGCATCGTACGCAATGGGCGTTGGAGTTTCCCATCTCCTCAAAAGTATCTCTGGCCCGATCGGGGATTTCTATTGGAGAAGCAGTTTAGACGTCTTCATACTAAAGCATATTTGTGTCTACTCTCCGTTATTTCTGGTCTGTGGACTCCAGTTGTGTTCTAGGACTGTACGAAGGGCCTTCAAAAGGAATTTTAAATCATGTCTGAGGCGGATTTTGATAAGGCTGCAGAGGAGGTGAAGCAGCTGAAGGCTAAGCCAGCAGATGCAGAGATGCTCAGGGTCTATGCTCTGTTCAAACAGGCCAAAGTGGGCGACGTCAACACCGCTCGCCCTGGGATGCTGGATTTCACTGGGAAAGCCAAGTGGGACGCCTGGGAGAAGGAGAAAGGAAAGAGCAAAGAGGATGCCAGGAAGGAGTACATTGCCTTCATAGAGGTTCTGAAAGGGAAGTACGGAGTCTAACAAATGACTGACTGACCGGGCCAACCGCTGGCAGTGTAGAACCTTGACCTCTGTGGTCAGCCCACACCTCATCCCTGTGAGGATCCTTAATCTCAACGAGTATGCCCTTTTCTACAAGACCTGGTGAAAATGCATATGTCAAATCCTTTGTAATTCTAGCGGTGCACTTGGTTTAGCTGAGGTAACTTGGTTTAGCTGAGGTATGTGCAGGGTGGTTGGAGTTTGCATTTTTTGGACTATTCAAATGGTTCCATTGTACAGAACTACCTAAATCAAGCACACCTCAAATGACATATGCGTTTTACCCAGGAATGTTTTCTACTGTGCATTGCACTAAGAATACAGGACCAACAAGCCGCCGCTACGTACAGAGACACCGTCCTCCACATTCAACTTCCTAGTGAATGTTCTCAACTGGTTGTTCAGCCCACATCCTCCATAAAGTTTTCATTTGTTTTAACTTT
>XM_014175185.1 7-dehydrocholesterol reductase-like
GAGCTGTTGTTAATATAGAACCTTTTATTCGTTATATCGTAAGCATCTGGGCCAAGAGTTTTCCCATAGGTCCTAGAGGTTGTTTCCCTAGAGATGTCTTCTGCAGTGGCCATGGAGGCCACCCGGAGGCGCCAGAGGCTCAGCTCTAACGGGGAGGCGTCTGAGACGACAGAGGAACCTGCAGGGCAGTGGGGAAGAGCATGGGAGGTGGACTGGTTCTCTCTGAGCGCTGTGATCCTGCTACTGTGCACAGCTCCCTTCCTGGTATTCTTCTTCGTCATGGTGTGTGACCAGTACCAGTGCTCGGTCAGCCAGCCCCTGGTGGAGCTCTACAGTGGAGAGGTCACCCTGCGCTCCATCTGGGAAAAGGCCCCCTCCTTCACCTGGACCGCTGCTCAGATCTACACCATCTGGGTCTCCTTCCAGGTAGTGCTCTACATGTGTGTTCCTGATATCACTCATAAGTTCCTGCCTGGCTATGCAGGTGGGGTTCAGGACGGAGCTCGCACCCCGGCAGGCCTCATAAACAAGTATGAGATCAACGGTTTACAGTCGTGGCTGATCACCCATGCCCTGTGGTATGCCAACGCTCAATTCTTCCACTGGTTTTCCCCCACCATAATCTTCGACAACTGGATCCCACTGCTGTGGTGCACCAACATACTGGGCTATGCTGTGTCCACCTTTGCCTTTGTCAAGGCCTACCTCTTCCCCACCAATGCAGAGGACTGCAAATTCACAGGCAACGTCTTCTATAACTACATGATGGGCATTGAGTTCAATCCCCGCATCGGCAAATGGTTCGACTTCAAGCTCTTCTTCAACGGGAGACCTGGTATTGTTGCCTGGACTCTAATCAACCTCTCTTATGCAGCCAAACAGCAGGAGCTCTATGGCTATGTGACCAACTCCATGATCCTGGTTAATGTGCTGCAGGCAATCTATGTTCTCGACTTCTTCTGGAATGAGGCATGGTACCTGAAGACGATTGACATCTGCCATGACCACTTTGGCTGGTACCTGGGCTGGGGGGACTGTGTGTGGCTGCCCTTCCTCTACACGCTGCAGGGCCTGTACCTGGTTTATAACCCAGTCCAGCTCTCCACAGCCCATGCTGCTGCTGTCCTCCTCTTGGGTCTGGTGGGTTACTACGTCTTCCGCTCCACCAACCACCAGAAGGACCTGTTCCGCCGTACCGAGGGGAAGTGCTCCATCTGGGGCAAGAAGCCCACCTTCATTGAGTGTGCCTACCGCTCGGGTGACGGCGGCCTTCACCACAGCAAGCTCATGACCTCCGGCTTCTGGGGCGTGGCACGCCACCTCAACTACACGGGCGACCTGATGGGTTCGCTGGCCTACTGTGCAGCCTGCGGCTTCGGCCACATTCATCCCTACTTCTACATCGTCTACATGACCATCCTGCTGGTGCACCGCTGTGTGAGAGACGAGCATCGCTGCAGCAGCAAGTACGGCAAAGACTGGAAGCGCTACACGGATGCAGTTCCCTATCGACTGCTGCCTGGGATCTTCTAGAGTCGACACAGAGGTTGAAGGAATCCCTGCATCCTGAAAGAAGTTTAACAGAAGAAGGAGATGTCTGTTAAATGGACTGTTCACATTCCGTGGGAAAGGGGAAGATGTTGATGACATTTTGAGCAAAATGTGTGCGTGCGCGTGTGTGTGACCGTGTGTGTGAATGCAATGGTGTCTTTGGATGTCAATGTGTGTTTCCATGTTTCTCTGTCTGAAAATACATAGTGCTCAGAGTGAGATCTTCACTTGTAGTCAGAAGAGTGCCAGCATTGTGCTCTAAGAAGCAATCCTCAGCTACTCTCAGAACTGCTTTCACCAGTGCCTAGGAGCATTTCTCCGTAAATATTGGTACTATGGTACATAGATGCTATGAGAAACTCTGCAAAATGGATTTCTAATTAAAATCTGTATTGAAGTGCACTGTAGTCTATCAACGTGAACATCACATAACCATGCAGTAGCACTTAGTTGCCGATGGTAAAGTAATTACAGCTACAAGTGAGCAATAATCTAGATATCTTTTGACAATGCACTGTCGTTGACAAATGTTTCTTCTACTTAGGGGTCAGCCCAGCATTACATGAAATGCTAGCAGCAGACTAGTATATTATGTTCAAGAAGCAGCTACACCTATAAAATGATTGTTCCTGCTAAAATTCATTTTTCTTTATGCCTGTCAATATGTTTGAGGTACCCCGTACCTGTTATTTTAAAGTTTTGTGCTAATAGTGCTTTTACTTTAGCCAACAGTCTTTTGATTTCAGTTGTTTGCCTTTTTTTTTTTTTTACCTCATCTGCCTTACCTCAAGTGATAACTTAGAAAAGTAAATAAACCTAACATGGTGAATACA
>XM_014175230.1 Beta-carotene monooxygenase 1
TAGTGTGGTGTTATGCTTGTTAGGGTGGCCTTTTGGTGTCATTTTTTTTTTTGCGTTCGTGAGATGAAACTGCCAAAACTCTAAAAGTTATTGTTGTAGGTCAGAATTGCAACCAAAGATTTGTTTAAGATTAAAATGTTAGTTGGTAATCGTAACATGGTGTTTGTTCACGTTTACTTTTCTTGTGATCCTAATGGTATGTACGTTAAACCTTTTTAGCGGGTATCTCGCTCCATATGTGAACTCCTAATGACCGATCAGGAACATACACAATATAGTCAGTCAGTAGACAAGATAAGAGAAAGATGATATGCTATAGTTTAGTGTATCTCAGTTGGCAGAGCATTGTGAGTTCGATTACCACGGCGGGGCAGTACGAAAAAAAAGTATGAAAATGTATGCACTCACTACTTTAAGTCGCTCCGGATAAGAGCGTCTGCTAAATGACTCAAATGTCACATGATGGCCTACGACTACGCTAAAAACAGAGAAGAAAGACCTGATCCAGTGAAGGCAGACCTCAAAGGCAACCTTCCAAGCTGGCTGCAAGGCACATTGTTGCGCAATGGGCCAGGCATATTCTCAGTGGGGGATACCACATACAACCACTGGTTCGATGGGATGGCCCTGATGCACAGCTTTACATTCAAAGATGGTGAGGTAATCTACAGAAGCAGATATTTACGTGGCGACACATACAAAGACAACATGGCAGCCAAAAGAATTGTTGTGTCTGAAATGGGGACAATGGCCTACCCGGACCCTGGCAAAAACGTCATATCTAGGGTGATCACCTTTCTTAACCACACGGTCCCAGACTTCACTGACAACTGTGGCAACAATTTCATTCGATATGGGAAGGATTATTATGCAACCTCTGAAACCAACTACATCCGCAAAGTAGATCCTGTGACTCTGGAGACTCAGGACAAGGTTGACTACATGAAATACCTTGCTGTGAACCTGGTGACATCCCATCCACATTACGATAAAGACGGAACAGCCTACAACATTGGGACTTCAATAGCAGAGAAGGGAAAGACCAAATACACCTTATTCAAGGTTCCAGACACTACTGCCGGAGGTACACCTCCAGTCAAAAATAAGGCCAATGCTTCTCCAGCCTTGAAGAACCTTGAGGTGATCTGCACAGTGCCCTGTCGCTCCCTCCTGAGTCCCAGCTACTACCACAGCTTCGGCATGACTGACAACTACTTAATCTTCATTGAGCAGCCATTCAAACTGGACATCCTCAAGATGGCCACAGCATACATGAGAGGGGTCAACTGGGCTAGTTGTCTGAAGTTTTGCCCTGAGGAAAATACCCTGATTCACCTGATCGATAGAAAGACAGGCAAAGAAGTGGGCATAAAGTACTACACAGAGGCAATGATAGTGTACCATCACGTGAACGCCTTTGAAGAGGATGGTCATGTCATCTTTGATGTTATCGCCTATGAAGATCCCAGCTTATACAACATGTTCTACCTAAACGTGTTAAAAGAACAATCAAAGGCCTCAGCAATGTCTGTACCAAAGTGCAAAAGATTTGCCCTTCCTGTACAGAATGACAAGGGGATTGATGTTGGAGATGATATGGTGAAACTCCAATACACAACAGCCAGCGCTGTGAAAGAGAAAGAGGGTAAACTACTCTGCCAGCCAGAGGTGCTTTGTGACGGTGTGGAACTACCCAGGATCAATTATGACTTCAACGGCAAGAAGTACAGATTTGTCTACATGACCTGTGTTGCAATGTCAGCAGTGGCAACTAAGATCATGAAGTTGGACACTGAGACAAAGGAGAGGACTGAATGGAGAGAGGAGAACTGCTGGCCATCAGAGCCCGTGTTCATTCCAAGACCCAATGGAGAAGGAGAGGATGATGGTGTGGTCTTGACAACAGTCATCAACTCCAATCCAGGGGAATCTGGCTTCATCTTGGTGCTGGATGCAAAGTCTTTCAAGGAGGTAGCTCGAGCACATGTGAATGCAGAGCTTCACATGGACATGCATGGATACTTCATCCCAATGGAAAATTAGTCTGACAAAGCAATTATTTTTCCAAGAGTAGCCTACTACCCTTCACAAAGAAATAGACACTATGGGAAACAATAGGGATAGTATTAGATACTTTAAATACCAAAGTGCCTTGTAAATGTTGTCTAAACAATGTCCCAGTGCTAATATTGCTACATTTTGCACAACACATGTGAGCAGTTATATATGGACTAATTCCAGTGTAGTCTTGAATTTGTCTGCATCGCAAAGGAACCCATTATGGATGTCCTCAAAATCATCTACCGTTAAATATTTTTAAGAAAATATTTTAGCGTTTTGCTACCTATTTAAAACACACCAATCACATAATTAGGTATTTTATTCATGTTTTTATGTATTTTTGTCCTGTATAGCATTGTCAAGGAAAATCCTTATAATAAAAATGATTGTACCA
>XM_014177708.1 Lanosterol 14-alpha demethylase
AATGCCTTTATTGGTCAGGCGGGGGTAGGACTAACTTAAAGTCGACAGGTAGAGATGCTGGGAAACAATACTAGCGGTCACTTATCATTTAGTGTTATTGGAGAATAAACTATGCTATTGGAATCAACAAGGATTTGACTGTGCTTTGGGGAACACTATTTTCCGTTTATACAAATAGTCTCGTGCCTTGTAGAAAACCGATTTAGATGGTGTAGAAGTGACAACCGGATTACGGATTTTTTTTTATTTGTTGCAAATGCAAGGAATCTAACGCAGTGGCCTACAATATTTTACAACAAATTGAAACAAACAAAAGACGTGACAATTGCTATGCATTTATATCAAGTTAGTAGTATGCTACTACAAAATACATTCGGGAAATTGAGTGACAACGTGACATCGGTGGTCCTTGCAGTGTTTGTGATCACCCTAACTTTGGGATATATTTCTAAACTGGTGCTAAAACAGTCACAATCTTCTTCCGACGAAGACAAGAAATACCCACCATACATACCTTCTAGCATTCCATTTCTGGGTCATGCCATAGCATTTGGGAAAAGTCCCATTGAATTTCTGGAGAACGCATATGAAAAGTATGGGCCCGTTGTCAGCTTTACCATGGTGGGCAAAACCTTTACCTACCTTCTGGGTAGTGAGGCTGCCACACTGATGTTCAACAGCAAGAACGAAGATCTCAATGCAGAGGATGTCTATTCTCGATTGACCACGCCAGTTTTTGGCAAAGGGGTTGCATACGATGTACCTAACCATATTTTCCTGGAACAGAAGAAGATGTTTAAGACAGGACTGAACATTGCCCATTTCAAACAGCACGTTGAAATCATCGAGGAGGAAACTAAAGAGTACTTTTCAAGATGGGGAGACAGCGGGGAAGAAAACCTGTTTGAGGCCCTGTCGGAGCTGATCATCCTGACGGCCAGTGCCTGTCTGCATGGGAAGGAGATCCGCAGCATGTTGGACGAGAAGGTGGCCCAGCTCTACGCAGACCTGGACGGGGGCTTCAGCCATGCTGCCTGGCTACTGCCCGGCTGGCTGCCGCTGCCCAGTTTCAGACGAAGGGACAGAGCACACAGGGAGATCAAGAACATCTTCTACAAAGTCACCCAGAAACGCAGAAGCTCTGGAGAGAAAGTGGACGACATGCTGCAGACCCTCATAGATGCCACCTACAAGGATGGGCGGCCCCTGAATGATGATGAGATAGCAGGCATGCTGATTGGTCTACTCCTGGCTGGACAGCACACATCCTCCACCACTAGTTCCTGGTTGGGCTTCTTTCTGGGCAAAGATAAGGCCCTACAGGACCGCTGCTACGCTGAACAGAAAACAGCATGTGGAGAAGACCTGCCCCCACTTAACTTTGACCAGCTGAAGGACCTGACTTTGTTGGACCGCTGTTTGAAAGAGACCCTCCGACTACGTCCACCCATCATGACCATGATGAGAATGGCACGCTCTCCGCAGACTGCAGCAGGATATACCATCCCAGCCGGCCACCAGGTGTGCGTGTCCCCAACGGTCAACCACCGTCTGCAGGACACCTGGACAGAGAGGATGGAGTTCAGGCCTGACCGCTACCTCAATGATAACCCTGCCGCAGTTGAGAAATTTGCCTATGTGCCCTTTGGAGCCGGCCGTCACCGCTGCATTGGGGAGAACTTTGCCTATGTTCAGATCAAGACCATCTGGTCTACCATGCTGCGCCTTTTCGAATTTGACCTGGTCGATGGCTACTTCCCCACAATCAACTACACAACCATGATCCATACCCCACACAACCCCGTCATCAGATACAAGAGGAGGCAACACTAAGAGACACTGAGCGCAAAACACAGTAGAGAAAAAAAAAAGAGGTTACACCCAGGAGAAGAGCAAGGCTTTGTCCAAAATGGCTTCCTATTCTATTGTGTACTCATTTTGTCCAGAGCGTCATAGGACTGCGGCCAAAAGTAGTGCATTATATAGGAAATAGGGAGCCATTTCAGATTTCCCCCAACAAACAACCTTACTTAACTTAAATGGTTTGATTTAGAGAAAATTATTGTACTTGAATTTAGGAACTGTGCAAGTTAATGCACAGAGTTCTGTGCGGAAATCAAACAACTTTACTATGTGTTGCCCCCACCTTATGTTTGCCTTGTTTTTTAGTTGTTAGAATGTACACTGAATCAGTTTGTTTCTTCACTAATGGCTTCTCTTTAGTAGTCTGATCCCAAATTAGATCTGTTTGTGCAGTCATGCCAATGCCCATAGGATTTGGCTTCAGTATACAGCACAAACAGATCTCTCCCAAGGCTTCATCTTTTGGCCATTCTATTTTAACTGTCATAGTAATACATATACAGTGAGCTCCAAAAGTATTGGGACAGTAATACATTTTTTGTTGTTTTGGCTCTGTACTCCAGCACTTTGGATTTGAAATGATACAATAACTATGATATTTATGTCTCTGTAACTTTGAGGTTAAAGTGCAGACTGTCAGCTTTAATTTGGTCCCCCCCAATTTTAAGGGACCAAAAGTATTGGGACAAATTCTCTTATGTGTTTTAAAGTAGTCAAATGTTTAGTATTTGGTCCCATATTCCTAGCATGCAAAGATTACATTAAGCTTGTGACTGCAAACTTGTTGGATGCACTTGCTAATAGTTTTGGTTGGGTTTCAGATCATTTTGTGCCCTATATAAATAAATGGTAGATAATGTATTGTGTCATTTTGGAGTCACATTTATTGTAGATAACAACAGAATGTTTCTAAACACTTATACATTGATGTGGATGCTACCATGATTACAGATAATACTGAATGAATCATGAATAATCAGTGAGAAAGTTAAGAAGCATACATTTCATAGTATCATTTCAAATCCAAAGTGCTGGAGTGCAGAGCCAAAACAACAACCAACGTGTCACTGTCCCAATACTTTTGGTGCTCAGCTTCCACTGTCTGAAATGTGATATAGAGTCTCCTGTGTGTATGAGTGATACTATTACAGTAAGGATGGATATTACTGGAGTAAAAAACACTGCCTTTTACAGAGCAATGAGAAATAGTAAAACCACTGATCCTTATCCATTGATTCATAGAGATCAGTGATCAAACTGACGAGCACTGACTTTGTATGTACTACTGTCCATATAATTGTACAAAGATAGAGAACCTGGGCTGGGTCAAACAAAGAAAACGGACTTGAAACATGGAGGGACAACCTGCACTTGCTCAATGAGACACATTTCAGTTTTCTGTTGTGTGCCCTAATAAACACGACTAAGTGTATTGAGTGGAAATGTTGGACGGTCAGGGTAATATGGGTTTGACCCATGTAGTGCCTTGACAATGAAATATTATTAGTCAGTTTTGTATTTGATTGATTTGACTATTTGAAGCCTAGTTTTGTGAACATTGGCCCTTTATATATTAAACAAATATATAAATATGTTCAA
>XM_014179847.1 Retinol saturase
atgtggttattgatattcttagcctggttggtgatatgggctggagggacgtactggtatcttttcagcaagccaagccctttctctctggagtcagtgaggcctctgggaccccgggaatttgaccagaggaagagggacaaagtcatcaaacaaggtttcagtgttgacaaagtgccccagaacctggatgccatagtgattggtagtggcattgggggcctgacggtggcggccacattggccaaagtggggaagaaggtcctggtcctggaacaacatgaccagtcaggaggctgctgtcacacctacgtagacaaaggattcgaatttgatgttggtctccacttcatcggccagctccatgagaacagtctgctgcgtattgtcttcgaccagatcaccgagggccagttggagtttgtggagctggaccagcactttgacaccatccagatcggtgagggagaggacaaacgcgagtacaccatcttctctggcaagacagagatggaggctcacctgaaaaatcagtttccagacgacgtcactgccattgaaacttttttcaatatcatgaaggtgtcagccaagaagactcactatctggcctctctgaagctgatcccccagtggctggctctgtttttgctgaagtccggcatcacaaacctctgctcctccatctttaccctctctggtactggagctacagacctggtgagcaccttgaccaccaacaaggaccttcacgtcatcttcagttacctcttctacggtgtcccccccaaggattccagtgttatgatcaatgctcttctgttgcaccactacaagagaggagcgtactaccctaaaggaggagccagtgagatctcctaccacatcatccctgtcatccagaagtctggaggcaacgtcctggtcagagcacctgtcactcagatcctggtcaacaatgacggggcagcatatggtgtaaaggtgagaacgatacagcaggaggtggaggtacatgctcctgtgatcatctccaactgtggtgtgttcaccaccttccagaaattactgccccctgagacccagaccaagccagacatccaggaacgtttggacatgatgaaacatggcagaggatcattattggtcttctctggctttgatggaacccaagaggagctgggtattgtctccaccaacttctggctcttcaaaaataatgatatggatggctcaatggaagggttctttgccatgagtaaagaggatgcacctgataacatccctatgatgttcatcaccttcccctctgccaaagatcctacagccaagacgagacacccagggaaatcctgcatgacgatattgaccatggtgaaatacgagtggtttgaggaatgggcagatacctcagtaaggaaaaggggagatgactacaccaactacaaaatgaaattcgcaaacaatctctttgactgggcatgcaccctattccccaagctgagggaaaagttggtgttccaggatgttgcgacccccctgactaacatgcactacctgggagcccagcgcggggccatgtactctgctgagcacaacctggaccgcttccatgctgaggctgtggccaggaaccgctgctccacccctgtcaaaaacctctttatctcagggcaggatgtgttcagctgtgggatagcaggagcgttgcacgggggtctcctgtgtgcctccacggtcctggaccacatcgtctacatcgacctcctcttcctcaagaagaagctgaagaagcagaaagccagaaagatggccaggctggttaagaagctcgagtga
>XM_014180985.1 Epidermal retinol dehydrogenase 2
AGTAGCCTAAACATCTAGGGTTTGGGAATACAATAGCAAGGTATTTTACCAATGAGTCGCACCAATGAGTCGCTTGTAGTAAAATCGTCGTCTCCCCACAATGCCTCTTACTAGGTCAAAGTTAATAGGTAGCGGCGACTGGCTGTGCCGATTTGGATGCGGTTAGCGCGCAGAACACAGACAGTGTTTGAAGAAAGGGAACCAATATTTAGCCTATAGATTAAGGTACTCTACTAGTCTTTAAGATGAACTTCGCTCTGGAGACGCTACAGGTGCTGGCCTTGTCTATATATTATAACTTGGAGGCACTTGTAAAACTCTTCATCCCTTCGCGGAAGAAGAGCGTTGCGGGAGAAACTATCCTCATCACAGGGGCGGGTAGCGGCATCGGCAGGCTGATGGCGCTTGAGTTCGCCTCCATGGGCGTAACGCTGGTGCTGTGGGACATTAGCCAGGATGGCAACAAGGAAACGGTTCGACTGGTGAAGCAAAAGGGCGCGGCCAGGGTCCACTCATACATCTGTGACTGCAGCAACAAGGCAGAGGTGTACTCAGTGGCTGACCAGGTGAAAAGGGAAGTGGGAGATGTGACAATCCTGATAAACAATGCAGGCATTGTCACAGGGACGAAGTTCATGAGTGCTCCCGACAGCCTGATTGAGAAGTCGATGGAGGTCAACTCCAATGCTCACTTCTGGACTTACAAGGCGTTTCTCCCTGCAATGATAGCCAGTAACCATGGTCACCTGGTGAGCATCGCCAGCTCTGCTGGACTGATTGGAGTCAACGGCCTGGCAGATTACTGTGCCAGTAAGTTTGCGGCTGTGGGCTTCGCTGAGTCTGTGGCGCTGGAGCTGCTAGCGACAAAGAAAAATGGAGTGAAGACCACCATCGTGTGTCCCTTCTTCATTAACACGGGGATGTTTGACGGCGCTATCACCAAATGGCCCGTTCTCATGCCCATCCTGGAACCTGACTATGTGGCCAAAAGGATCGTCCGTGCTATCCAAACTGACCAAGTGTACCTGTATATGCCTCGGATCCTCTACCTTGTCCTCGCCCTCAAGAACATTTTGCCCACTAAGATGGGGCTCCTCTTGGGAGACTACCTGGGGGCATTCAATTTCATGGATGCATTCAAAGGCCATGGGAAAAAGGACTGAAGCATTCAATAAGTGCTCAGGAGGGGGGGTCTCAATCCATTTCCCGCATGAAGTGCTGCAGTTTACAACCCTTTGTGAATCTAGACTACATTTTAATACGTTTTTCTGGCTTTTATAATGGAAGTAATATGCATATGCTACATACCATGTACATGTATGAAATTCACTGTAGAATTGAATTGTTAGTGCACAAATAATTATCGCCTATGAAGGATGTTTTAAAGAGCCATTGACAGTATACAGAGATGATGCACTCGTATGAAACTATGGTTACTAATTCTACCATATATATTGTTACCTCTTGTTTTACTAATGTGTGGGAATACAGTATGAAGTAAATGTCTGTTCTTTTATGTCCAATGAGATTTCTCTCCTGAGAGTCACTTGAAATGTATTCATTTACAAAAGCTGCTGCTTTAAAGTAGTTGTTGAATGATTTCTTGCTTTTATGTATTTTAATCAAAGTATATGCATTGTTAGCCTTAATTATATTATAGTCTTATTATGTGGCTTGTTCAAAAGTATCCGCATCAATAAAGCTGCTAAGAAACTTTAATAATTGAATAATAATATGCCAAAGTACACTTTGAAGGTTGCTGATGTTTCAACTCGTTATGTGATAGTGTGAAATTATGGACATATCATCATTATTCATTTACAGGTGCAGCCATGGTTATCTTTTCAGATAATCCCAATCGTACATCATGTCTTAATGACTTACCATGTATGCCTCATATTAATCTTTGCTTGCTGTAAAGTTAAATGTTTGGAAAGCTTTACAGCTGTCTGATCGCATAATAAAATACATGATCAAAAAATGAA
>XM_014186501.1 apolipoprotein A-IV-like (LOC106605692)
gatgcgcgtgtcagagaggtgctgggattgggtacaccaggcgagggcggcgttgctgtggaggggaagctggtaacggtcgtccacggcaacgacctggtcaacgtatccttcctcaacttccaggccatgcaggaagacaccgccaaggtgtggacagaggagctctttaaactagccacaaacattctgtcccagaatgcatctcgcaacaccttcctcctcaaagcgtacaccaagttaaagttgcaagtgaatcaagatggaaagattccagtgaagaacattctcaagatgttctctgacaagaagagagtggagacagctctggaacactgcggtctggtcaccaacaaggcagagggaattaagccagacgactttacttgtgatatgttccagagctttctccacagtctctgtctccgacctgagatagaacgcatcttcgtagagcttggttctaaggggaagcccttcctctccctggatcagttgacagactttataaaccgtcgtcagagagactctcgtctcaacgaggtgctgtatcctccgctgaagagagagcagatcagacaactgatggagaaataccagagtaatgccagccagctggagagag
>XM_014189927.1 Retinol dehydrogenase 11
CCATAAATCTTTTGACATCTTGGATCAGCTGTTTGGTCGGTAGAACATAAAACGGAGCTATGAATGAACAGCAGTGAAGAAGGGCTACAAAAATAAAGAGACAGCGAAAGGGGAACAGTGTCATGATGGTGCTCGTATTGATTGTCGCAGGTCTTGGGGTGGTCGCAATGCTTATGGTTTTATTCGCACCCCACATTAGGAAATACTCAGCAGGTGGAGCATGTATGTCTATGGCTCGGCTGGATGGGAAGACAGTCCTGATTACTGGCGCCAACACTGGTATTGGGAAGGAGACGGCCCTGGACCTGGCTATCAGAGGTGCGAGGGTGATCATGGCGTGCAGGGATGTGGAGAAAGGTGAGGAGGCTGCAGCATCTATACGACGCGTCTACTCCACCGCAAACGTAGAGGTCCGAGAGCTAGACCTGGCTGATACCAGCTCCATACGGGCCTTCGCACAACGCTTCCTCCGAGAGGTCAACCACCTCCACATCCTGATCAACAATGCTGGGGTCATGATGTGTCCCTACATGAAGACCAAGGACGGTTTCGAGATGCAGCTGGGGGTCAACCATCTGGGTCACTTCCTGTTGACGTACCTCCTGATTGGCCTGCTAAAGCGGAGTGCTCCAGCCCGCATCGTCGTGGTTTCTTCCCTGGCTCATAACTTTGGCTGGATACGCTTCCATGACCTCCTCAGCCAGGGCAGCTACAACAGCGGCCTCGCATACTGCCAGAGCAAGCTGGCCAATGTCCTGTTTGCTAGGGAGCTGGCCCGCAGACTCAAAGGTTCCAGTGTGACAGTGAACTCTGTCCACCCGGGGTCGGTGCGTTCGGACCTGGTTCGCCACTCCACCATCATGTCTCTGCTGTTCTCTCTGTTTTCCATGTTTCTGAAGAGCCCTCGGGACGGGGCCCAGACATCCATCTACTGCGCTGTGGCAGAGGAGCTACACTCTCTCACTGGGAAACACTTCAGTGACTGCGCCCCGGCCTTCGTGGCGCCCCAGGGGAGGAAGGAGGAGACAGCCAGGAAGCTGTGGGACGCCAGCAGTGAGCTCCTGGGCATTGTCTGGGACGACTGATCTGAACCACCCTGTTATTACTATCCACTGCTTGCATCCCCAAGTGCACCCTATTCCCTTTTATAGTGCACTACTTTTGACCAGGACCCACAACCTTGTTCCCTGTCTCAATTGCTTCCGCATAGGAAAGAGCCAGCTAGTAGATGAAATTAGGGGCCACAGGGCTCTGGTCAAAAGTAGTGAACTATAGATTAGGGCTCATACTATATATAAGGTGCCATTGGTGACGCAACTATGCTCTCTGTTCTCAAATCATTATCATTTCATGACATTTAATTAACCTCAAACTACAGTTATCCCAACGGAACTTGAGGAATTGGGTAGGAACCATAAAGGAATGAAAGATGACATAATGGCACGGAGATGAGTCCTCTATCTATCTCTATGGTAGTAACTGTAAAATTATCATTTCATGACATTTAATTAACCTCAAACTACAGTTATCCCAACGGAACTTGAGGAATTGGGTAGGAACCATAAAGGAATGAAAGATGACATAATGGCACGGAGATGAGTCCTCTATCTATCTCTATGGTAGTAACTGTAAAATTATCATTTCATGACATTTAATTAACCTCAAACTACAGTTATCCCAACGGAACTTGAGGAATTGGGTAGGAACCATAAAGGTATGAAAGATGACATAATGGCACAGAGATGAGTCCTCTATCTATCTCTATGGTAGTAACTGTAAAATGAGTCCTCTATCTATCTCTATGGTATTAACTGTAATATCAAATGCATTACTGTACTGTGAAGGGTCTAGCCAGGGCATAACCAGGTCTAGCCAGGGCATAACCAGGTCTAGCCAGGGCATAACCAGGTCTAGCCAGGGCATAACAAGGTCTAGTCAGGGTATATTACAAACCATTTGTTTTAGTTTGTTTTGTATCTTATTATATTCTAAACCTCCATGTAGATTCAGCTTTATGTTTGGTTGCTTTTAACTTGCCTTTTCTAAACCATTGCAAGCTGTTATTTTCCCTCCTGTTTCTTTCATCTTTTCCTCCATTTCTTTCCCCCTCAGCATTCACCACATGTGAAACTGCCAAGATTGTCTTTTATACAAATGTGAAACATGCCTTTTTCTACATTTAGGGTTGGAAGATTCCAGAAATTATGAAGGAACAGAATAGGAAATCTGGGAATCCTCCAACCAGGAATTCTGGAATTTGGGGAAATTTTCCAGAAATGTGCAACCCAACTACATAGTAGTCATGTCAGGAGTTGAATGTTTACATCTACTGTAAATAAAGATCAAATGTTACTAGCTACTA
>XM_014193360.1 Retinol dehydrogenase 8b
GAGGTGCCTCGTCTTTTTTAGTAAACGATTTTATAGGACATGTGACTAAATTACCCGCTCACATGGCCGCTGTGTTTGCATGATCCGCTTTAGTTTTTAAAGTCCAGTGCTCGAGCTCGCTCTACAACAACCATCCGGAGCAGAAGAGCACTAAAACGCACGACCTAACCGGACAAGCCATGGCGAGCAGTGGACAAAAAGTAGTTCTGATCACCGGTTGCTCCTCCGGCATCGGGTTACGAATCGCGGTCCTGCTGGCCAAAGATGAAAAGAAGCGTTACCATGTCATTGCCACCATGCGTGACCTGAAGAAGAAGGATAAGCTGGTGGAGGCAGCAGGTGATGCGTATGGGAAGACCCTCATGCTGCTGCCTCTGGACGTGTGCAGTGATGAGTCAGTCAAGCAGTGCATCAACAGTGTCAAGGACCGCCATATTGATATCCTCATCAACAATGCAGGTGTGGGCTTGTTGGGACCAGTGGAAAGCATCAGTATGGAGGAGATGAAGAGGGTGTTTGAGACCAACTTCTTTGGCGTGGTGAGGATGATTAAAGAGGTCATGCCTGACATGAAGAAGAGGCGGGCGGGACACATCGTGGTCATGAGCAGTGTTATGGGTCTACAGGGTGTAGTGTTCAACGATGTCTACACTGCCTCCAAGTTCGCCATGGAGGGCTTCTGTGAGAGTATGGCTGTCCAACTGCTCAAGTTCAACGTCCATTTGTCTATGATTGAGCCAGGGCCGGTGCACACTGAGTTTGAGACGAAGATGATGGAGGACGTGGCCAAGATGGAGTACCCAGGAGCTGATGCAGACACAGTGCGCTACTTTAAAGATGTTTACCTGCCCTCCTCCAAGGATATCTTTGAGGCCATGGGCCAGACCCCAGAGGACATCGCCAAGTGTACTAAGAAGGTGATTGAGTCAAGGAACCCTCGCTTCAGGAACCTGACCAACAGCCTGTACACGCCCATCGTGGCCATGAAGTACGCCGACGAGACAGGCAGCCTGTCGGTCAACACCTTCTACAACCTGTTGTTCAACTTCGGCCCCCTCATGCACATCACCATGAGCATCCTTAAGTGCCTGACCTGCAGCTGCCTGCGCCGACGGACCATCTCACCGAACTGAGAGAGACTGGAGGGGGCATGTAGTTCTCGGCGAGAGAGGCTGTGAGAGAACCAGGATAAGCTTTGGCCAGGCAACACGCACAATTGCACAAACACAGACAGTACAGTGTGACCTCATACATGGGGCTAGGAGTTTTTTCTGGTCAGATCATGTGATCGGGAAAAACTCCTGGCCCTCCTCATACATACACATGATTACACACAAACAACTTACCCACAAACACAGCCATGTATCTCCCCAGTCCCGGTCTTTTGAGGTGCTGCTGGGGCAATGACACTGTCTGTCCATCTGTTTGTCTGTCCATCTGTCCGTCTGTCCGCCCGTCCGTCTGTCTGTCTGTCTGTCTGTCTGTCTGCCCGTCTGTCCGTCTGTGGACTAAAAAACAAAACACACATAACCAGTTACAAAGAATAACAAGAAACAACAGCATTACAATCACAGTGAAAGCGTAACATAGCACCCAATGAACTTAAGACTCAGGCCTTGCTAAACTCTTAGTACAATGCAGTATTTAGCTCTGAGTTATAAAGAATCTACTAGATTCCTTCATTGTACATTTGATTTGATGTATATCTTTATAGTAGTATTGTTGTTTTGCTGTTTAATCATATTATTTCTGCATCTTTTTATAAGCTGAATGTGGGGTTTTTAAAAGTTTATGAATGGATAGATTGTTAATATCTTATTTTTGAAAGTAATTCATTGATTTAGAAATAAACTTCTTGGTTTACTCTGAAA
>XM_014195668.1 perilipin-2-like
atggtgcaagggacatcgcaagaaagaatgtggttttacgaagaacaggcaggtaaaagtttggcagggccaaatatgatgcctgggaatcttaactcgagtcagaatgtggtctttcgtttggctaacctccccatggttagttcagcgtgtgcactcgtgtctgtcttgtattgtgacaccaagcgcaaccacccctacatcagatcgttgtgtaaggtggtggagattagtgtgacgaccttaacctccgtagcctgtaacagtgccacccccatcatcattaagctggagccccaaatttccattgtgaatgatcttgcatgcaaaggcctggataagcttgagagtacgttgccagtgcttcaacagccttcacagcagattgtttcagatgtgacgaatataatgatggaggccaaagatgctgtagccattgctgtccacggagcaaagaactgcatgtattacaccctgactggaatggttgcgatgacaaaaggagcaagtggtgggagagccaacactgtgtccctggaacatgctgtccagctggttagtgtgggactggaatatgcactgagcctgtcagaaaccctggtggaccaagcccttcctccgaccgatgaagagatggaagacgaggtcaagactgtgaagggctttgacattgccgccaggcccagctctcctgtccgacttgtttcccttaccgtcaagctgtgtagacgagcataccaccaggcagaggagaagatgcgttctgtcaaagtttgcggtcagaaatccctcaacttgcttcagcacaccatgcacttggacaatcttggcgccttggtggaatggactagtaaccttcaagagaaggaagacgaggagatcgagcgggtggttatccacagcctggatgtctctcccagtgcgagtcaccagctgcagagaaactgtctgagcctggtctgcagcctacaaagtctcccccgccacctccagcagcaggctgtgtgtgtgctgctttctgcctcacagatcttaaacaactttagttccactgacccccacctgggcatccgacctcagggcaaagtgagcggttctctggatgccatcctggactacctggtccacaacatgcccctcaaatggctggtggggccctggtgccctcagacgccccccattactccaagggcccagaccaatggtcagaggaagaggcctgccaagaaaacgggtgtttttgaccttgggtatactgtcacaccctatgaacaatattga
>XM_014198714.1 Sterol-4-alpha-carboxylate 3-dehydrogenase, decarboxylating
CTCCCGTCTACCCAACTAGAGCGCCTCTCGGGCTCAGCTCATACTCGGTTTATTAATTGTGCGCTGGTCGATTTATACTGTTGCAAAACAGATTGAACAGTTTGTTTTCCAACACCGACGACGCTCCTGCAGTTTGCCATGGCCACGCGCATACGACCGAGCAGTAAGAGGTGTGCAGTGATAGGAGGCTCTGGGTTCCTGGGTAGACACCTGGTAGAGAAGCTGTTGGATAAAGGCTACACTGTGTCGGTGTTTGACATCAGACAGAGCTACGAACTACCAGGAGTCACCTTCCACCAGGGAGACCTCTGTGACAAACAGGCTCTACTAAAAGCCCTCCAAGGTGTCTCCCTGGTGTTCCACTGTGCCTCTCCAGCCCCAGCCAGTGATGACAAGGCTCTGTTCCAGAGAGTCAACATCCAGGGGACACAGGCTGTCCTACAGGCCTGCACTGAGGCTGGAGTACAGAAAGTGGTACTGACAAGCAGTGCCAGTGTGGTGTTTGAAGGAACAGACATCAAGGATGGGAGAGAAGACCTTCCCTACGCCAAGAAGCCCATCGACTACTACACACAGACCAAGATAGAACAGGAGAAGCTGGTTCTGAAGGCCTGTGACAAAGAGAAGGGTCTCCTGACGGTGGCCATTCGACCTCACGGTATATTCGGCCCCCGGGACCCCCAGCTGGTGCCCATCCTGGTCGACACGGCACGCAGGGGCAAGATGAAGTTCATCATCGGTGATGGTTCTAACCTGGTGGATTTCACCTTTGTGGACAATGTGGTTCATGGACTCATCCTGGCAGCTGAGAGTCTGAGGCCAGAGTCTCCTATCTGTGGCAAGGCGTACCACATCACCAATGATGAGCCTGTCCGGTTCTGGGACTTCATGTCAGATATTCTAGTAGGTCTGGGCTACGCTGCTCCGCGCTACCACCTTCCCTACACACTGGTCTACGGGCTGGCTCTGCTGCTGTGGCTGCTGTCTCTGTTACTAAGCCCCCTAGTGGCCTTCAAACCCACCTTCACCCCCATGAGGGTGGCTCTGGCAGGTACACACCACTTCTACAGCTGCTCCAGAGCCAAGCAGGACATGGGGTACAAGCCTGTGGTCAGTCTAAAGGATGGGATCAGACGCACGGTGGAGAGCTATCCTCATCTACGACATGGAGCCTGATGGCTATGCCTGCAATATGGTAGCCTGGAAACCAAACTCGTATGCTCTGTGACACAATGGTGAAATGGATCATATCAGTTTGGATTCCAGGCTAGTGGTATGGATCCTCACGGCTGAGTCCTAACCTGAGATCTAAGCACATTAATCACTGCTGTCAATGGGAGAAAAACATTTTAAGCTGTGAGTTATGTGTACAGTTATCAAGTTAAGATTCAACCCGAAGGGACGGACTGTTTCATACTCTCACCAGTGTCTTAAGTCTTGTTCTTGAGGTAAAAAACGTTTTCTTTTCGAACTCTGATATATTTGTGTGCCCGTGATACTAACTAGGGGTATAAGCCTTTGAAATGAGTGCGCTCTCTCATGTCTGTGGACCTATATGAGGATCTGTGAACTCTCACCTTTCCTAGGACAGTCAGTACTCCATTTCTGCCTGGCTTCAGTACCTCTCTTCACCAATAGAGAGCAGCACACATTCATTCTCAATGTGGATACACAGTCTAACATGGTGTTTCCAGCACTTCCTCTTTCCATTATTCATGAGCACTCATTTTGATGCATGAGCGATGATGCATTTACTGTGACTGTTTTCCCTCTACAGCCATCTTGTTTCTATTCTCTTATACAAATCACAAGCCATCATGCAGTTTGTTCATTTCAAATAAAATATGTCATGCCTTACATTCCCTTAATCTAAACATTGTACAGTTTATTAAAACGCTAACATAGGATGTTTGTATATGAACCAACATTGTCAACATATAATAAAGTTTGATCACCCTCATTAGAAAA
>XM_014201332.1 Squalene monooxygenase
AAATCCAATTATAATCCAAAAGTAGTATGAAATGCACTCATAAGCAACATGTAAATGTAGGCTCTTTTCCCCTGTGTTCTATAAGAACTTCCCCTTGATCTGCCACCAACTTTCGCGTATCGCCCTCATGAGGCGATGTTCGCAAACACAGAAACTGGTCCATAGACACCTTTCCAGTGACATCATATCATACTACCCTCTCTCAGCCAGCGCTCCAACCAGCAGCCGAGGATTGACCAATGGCCAGATAGCGTGAGCTCTGCTCACCGATGTGCTGTTCCTGATTGGACGGTTCAGATACAGAGAGGGCGGGACACCAAACCTGCGAACCCGACGTTCCTACCTATCTCATTATCATATAATATTTAGCATCTTCTGAAACCATCTGAAATGTCGGGTGGAATAATTGTCATGGTTTTGAATACTTTTCTTTTTGATTAACGGATAGATTTGAAATATTACTAGGCCTACGATCTGCTAAAGCAACTGAAATAGGATGCTCAATAGTCTACGCCAGTATATAGAATATTTGCTATTTTTGAAATAATAACTGTTGAACTGTGATGAGATTTTATTGCGCACTTTATTCCATGATCTCGGCTACTTTTTGTTTTTGCAATTTAGTTTCAGGTTATAGGTTAGGAAACATTCCGAGCAGTGGTGATTTATTGAATGAGTTAGCCTATTCATTTCAAGTAGCCTAGTTTAATAATAGAATAAATATGTGGACTTTTCTTGGAATTGCAAGTTTCACCTACATTTATAAGAAATGCGACGCAGTTTTGGAGTATGCTCACAAAGAGATAATCCTGGCGGCTGTAGTGTTCTTGGCAGTGGGGATGCTGCTATCCTATGTCAGGTACCACGGACATACATGCAAGGTACCCCACATTCTACAAGTACCGCTGGAACTTTTATTATCCCTACCGGTCATCAATACATTTATACCGAAACCCTCAGCTGTCAGGCACAGGAGTGGAGAGAGCGCTTCAAAGAAGGGAGGTGGCAGGAGGAAAAGAGTGTGTTCCTCAGCCGTGGAGAGCCCCCCAGCAGCAGGGGACTCTCCTGCATCTCAGGAGCCGGATGTGATCATAGTAGGGGCGGGAGTCCTGGGGTCGGCCATGGCTGCAGTGCTGGCCCGGGATGGCAGGAGGGTCACTGTGATAGAGAGGGACCTGAAGGAGCCTGACAGGATAGTGGGAGAGCTGCTGCAGCCTGGTGGATACAGGGCCCTGCGAGAACTGGGAATGGAGGGTTCAGTGGAGGGGCTGGATGCCCACATGGTGAACGGCTATGTGATTCATGACATCGAGAGCAGCACAGAGGTGGAGATCCCATATCCCCAGGCAGACAGCAGTATCCAGTGTGGCAGGGCCTTCCACCACGGACGCTTTATCATGGGCCTGCGCAGAGCCGCCCTCGCTGAGCCAAATGTTACGCTCATAGAAGGCACTGTGTCCAGCCTGGAGGAAGAGGATGGCTGTGTGACAGGAGTGCAGTACAGGGACAAGGAGACAGGAGACACAAAGGAGGTCCATGCAGCAGTAACTGTAGTAGCTGACGGCTGCTTCTCAAAGTTCAGGAAGAGCCTTGTAGCTGGGAAGGCCCAGACCTCCTCTCACTTTGTTGGATGTATCATGAAGAACTCTCCCCAGTTCAAGCCCCACCATGCTGAGCTGGTCCTGGCCAACCCCAGCCCTGTCCTCATCTACCAGATCTCCTCCTCAGACACCAGGGTTCTGGTGGACATCAGGGGAGAGATGCCCAGGAACCTCACTGAGTACATGGCTGAGAAAATACACCCACAACTACCAGAACACCTAAAGGAGCCGTTCATGGTGGCTCTGCAGAATGACCGGCTGAGGTCTATGCCAGCAAGCTTCCTGCCTCCGTCCCCAGTCAACAAGCCAGGTGTGCTCCTGCTGGGTGACGCCTACAACATGAGACACCCTCTGACCGGAGGAGGGATGAGTGTGGCCCTCAACGACGTCCTGATCTGGAGGAGCCTGATGAAGAACATCCCTGACCTGTACGACAACACAGCCATGCTCCAGGCAAAGAAAAAATTCCACTGGGAACGCAAGTCATCACATTCCTTTGTGGTGAATGTGTTGGCTCAAGCCCTGTACGAGTTGTTTGCTGCAACAGACAATTCTCTCCACCAGCTGAGAAAGGCATGCTTCCTTTACTTCAAGCTGGGTGGGGAGTGTGTCAACGGTCCCATTGGTCTTCTCTCAGTGTTGACGCCCCGTCCGATGACTCTGATTGGACACTTCTTTGCCGTGGCCTTGTATGCCATCTACTACAGCTTCAAGTCTGAGTCGTGGTTCACCAAACCCCGAGCCTTATTCACGAGTGGAGCTATCCTGTACCGCGCCTGTACCATCATGTTTCCCCTCATCTACTCTGAGTTCAAGTACCTGGTGTACTGAGCAGTGATCTAATCTGAGCCTTAACCCGGTGGAACGCACACCAGCCTTAGACAACAGGGTCGTATTCATTAGTGCACAAACGTGGCAAAACATTTTGCAATGGAATACGTAGAAGTTCAGGTTTTCCCCTACCCTGTTTCTGCCTGTTTTCTTCCATTTAGTTTCTAGTGAATACGTTTACTGAGCAGTGCCATCACTGACCCCTGGTGGAGAACACACACACCACCAGCCTTATGGTGACATGACATACAAACAGTACAGTGACCTAAAGATACACTATGAAAGTGTAGTTAACTGTCAAGTCATTTTGTCTGTATGTATGATTTCTATGAAACCACTTAGTTTTAGGCCAACAATTTATGATTTTACTCGTTGGGTGTGGGGAGGCATGTCACTTTCTGTCCAATGATGTATTTTCTGGACAATGTTTCTGTCCATTTAGGTCAGGGATCCCTTTTGTCTCAAGCACACCCCTAGAGGCAAAAGATCTGTAAAGCCTCTTTAATATTACACCATCCTATCATCACTATCAACAGGGATCTCGTACAGGTCTCTAAAGTGACCATTATTCAGTGCTGAAGCCTTTGACCTTGATCATATGTCTTTATCTCTGCCTAAAGGTCTGCTCAATAAGACGTCTCCTGAGGACGAGGTCTGAATTGACGGTGACAATTATTTAGTAATGCCTTGTATATTCAGAATTTACATCACAACCATGCATTTACGTAGTGTAACAGACAATGCGTAATAAGAGGTTTGCGTTAGCAACTCTTAATTGCAAATTTGACCAAATAACCAGCTGAATATACAGTAGGACTGACTACAGGTGTCTTGTCTAACCACTTTGCTGCTAATTGAACATGAGGACAAAACATGTCCTTCCTGCTTGTAAACTACAGTGGTTGTGTTCTATCTTCTCTCCATGCCAATGACTTCTTTCAACCCGAAGCACTTACACAGTTGGTTCCTCCACATGAAGCTGAGTGTGAATGACGGCTCAGAAAACACAGTTGGCTGTTTGTCTACCCTTATTCCAAACGGTGTCCTTATTTTGTTCTGAAAAAGTATGTCCCTTGTGCATTTGCAATTATTTTAACTGTACATGTACAATCAAATTATTATGTATTAAACTGTTTGATTGGTTCAAGTCAGA
>XM_014201564.1 Apolipoprotein C-I
CCACTCTTGGCAAGTGCTTCATTGTGCGATGCAGGGTCACCATAGGTCAGAAGTGGTGACTACTGATTATGTCAGCGTCCTGGGATATATAGAGGGACTCCGTCAGTCTGTCAGACACATTCGGGTTATTTTCTCTCTGAGACAGGAAAACAGCCCACAGTCAAGATGAAACTGTCCATTGCCATTGCCGTGTTGATGCTTGTGTTCGCTGCACACACAGAGGCTCAGGAGTCTGAGAAGACCATTGAGGAGCGTTTCACCACCTTCAGCAATCAGATGAAGGAACTAACTGATGACCTAACCGTCAAGACCAAGGACATGTTTGAAAAGATCGGGGACAGCGAGTTCGCCATCAAGACCAAGACCTGGTTCACTGAGCAGTTGGACAAGATGAAGGCCAAGGTTGACGAGACCTTCCCCAAGCAGTAGTAAGCCTGTACACCTCAGACCCTGCCTGTCTAAGACCCCCCACGCCCCCATCACACTTCTTGCTCTGTCTTGCCTGGTGATGCAGTTGCCGTGACGCTGACACCAAGGTTATATTCCCCCTCTGTGAAGAGACTGATGTCATCTCTGTGTAATTGTTATGGCTTGCTTTAATAAACATGGTTTGCTTTAATAACCTGAACAATAAAGATACCTTTGTGATAAAACTA
>XM_014201576.1 Apolipoprotein CII
GTGTTTATCTCAGAGGAGTGCACTTTGGCTCGGAGAACGACAAGTCAACACATCCCCACTCATATATATATACAGGCTAGCTCACTGCAGCCTCTCAGCTACTGCCTGCTATTCATTCCTGTCACCCAGTACGGAGAGGAGAAACAATCTGAGTGACATCATGAACAAGCTTCTGGTCATCACTGTGCTCGTCACTCTTCTAGGCCTCAGTGCTCAGGGCCTCCGTCTGCCTAGGCAAGCTGAGGAGGGTACGCCTGAGGAACCAGTCGCAGATGTTGAAGAGGCTGATGGAGAACAGGGAACCCTGGAAAGGCTGACCAGCGCCGCCAAGAGCTACTATCAAACATCCATCAGCACCGCCTCTAGCTGGCTGGACAGCATCGATGGCCTGAAGCTGAAGGAGAAGGCCACGAATGTCCTCAGTGACACCACCGTGGCAGCGATGACTTACGCTGGCATCCTGCAGGACCAGGTCTACCACATCTTATACCAACAGTAAAGACATTTCCTTGTTTCCCTCTGTGTCCCCAACGTCCTCAAAATGCTGTGGGCCCCTACTCTGTCATCCTGGAGCCTCCAATCAGCTTCACCAGACCTCCAACCCTCGTGACGTCCCCCCGGAGTCTGTGTAGATTGAAATACAGTATTATTTAATGTCAACATTTTAAGTTTCAGTCATTTAGCAGACGCTCTTATCCAGAACAACTTACAATTAGTGCATTCATCTTAAGATAGCTAGGTGAGACAACCACATATCACAGTCGTAGGAAGTAATTTTTTTACAATAAAGTAGCTATCAGCAAAGTCAGTGAAAGTAGGAAAATACTTTTTTAAAATGTTTTTTTTAATGTCAACGTATCTTGAAATAAAAACATGCGTTTGTATAAAACCAGTAAACCCTA
>XM_014201580.1 Apolipoprotein Eb [Apo-Eb]
ACGAACCATGAGCTGAGCCACACATCATCACATGCGCGCGCTCTCCAGCTACAGGCGCGCGGCCGTCCCAGGACCGTATAAAACTCCCGGCGAACTTTTCCCTAGAGTACGGAAAGAACTGGATTTCTTAGGTGTATCTGTCTGTCAATCAATCATGAAGGCTGTGGCTTTAATCCTTGCTCTGGCAGTCATCTCTGGCTGCCATGCCCGCGCCGTGCGCCAGGCAGAGGCCCTCCAGAACCACTGGGAGGAGAACGTTGAGCGCTTCTGGACCTACGTGTCTGAGATCAACAGCAGAGCCGACGGACTGGTGGAGAACCTCAAGGCCTCCCAGCTCAGCAGAGAACTCGACACCCTGATCACTGACACCATGGCTGAGCTGACCGTGTACAAGGAGGACATCCAGACCAAGTTGGGGCCCTACTCCCAGGACACAGCCGCCCTGCTGGGCCAGGACCTGCAGCTTCTGACCACCAAGCTCCAGACCGACATGGTTGACGCCAAGGAGCGCAGCACACAGTACCTGGGAGAGCTCAAGACCATGATGGAGCAGAATGCTGATGATGTCCACAACCGTGCCAACACCTACACCCGCAAACTGAAGAAACGCCTTAACAAGGACACCGAGGAGATCCGCAAGACCGTGGCCACCTACCTGGGTGAGATCCAGTCCCGTACCTCCCAGAACATGGATCTCGTGAAGGAGCGTGTGGAGCCCTTCGTGAGTCAGGCCCACGACACCGCTGGCCAGAGGCTGGGCAGCTTCACTGACCTTCTGAAGAACCAGGCCCAGGACCTGAGCCAGCAGGTCTCCACCCAGGCCGAAGGCATGCGCGAGCAGCTGGAGGCCACCGCCGAGGACCTGCGCACCACCCTGGAGGGCAAGATCGATGAGCTCAGCAGCCTGATCGCCCCCTACGCCGCCAAGATCCGTGAGCAGCTCCAGACCGCCATGGACAAGGTCAAGGAGACCACCGTCTAAATGGACCCAGGGGAGGAAGGGGTTTGGAGGACCGGTGTCCCGCCACTACACCCCTGTTTAAGTAGGGGTGGGGGTGGTGAAGCACTGTGCCACCATTCACCTAGCTACCACAGAGAGGAGGAGGGAGTTAAGTGTTACTGATGCTGTTTTCACTGTGTTGGCACTGTGTGTTTTGGTTGAGGGGGGTTGATAGAGAGAGAGGGGTGAGGATGACAGAGCTTTGAAGTGGTCTTGAGCAGGCAAACACAGTCCTTTATGTCTGTTCAGGCCTCAGAAAGGCATTTACTGTTTAAATCACTTCAATCACTCTCTCGCTGTATTATCTCCTTATCTCAGAACACAAGAGCCACACTCAATACTGCCTTTCTTAAACACACAAGAGGCCATTGTTTTTAACCTGCTTCGCTTGTCTTCCTCATTATAAGTGCTCTAGATGTCTCCTCCAAATTGTTCTACTAATTTGCATCAGGTTTCTAAGGCTGCTATATGGGATACAAGGGGGGTTGAAACAGTATCTAACAATCGTGAGCCAAATTGTCTCCGGCCCATTCAAGCGCTGTCCCTGTCCTTCATTTGAATAACTGCACTGAACTAAGACTGGGCTTATCTCCAGCACTAGAATCAGTCTGTCCAGAAAAAAAGGAGCAGAACCACTCCGTTCCTTGCTTGTCTATGATGCTGTATCTACACCTGCTCTGTAGGCTCTGTATTTGTTGTGATTCATATAGAAGTGTATTTACTATGACTGTGATATGACGTGAATATGACATTGAAACTAAAAGGTATACTTCACAGGGTCCATATACTACCTGTCTGTATTATTTCAGTTTGGCCAGAGTACTCTGCCACTTCACAATGTAACACGCCCTGCTGCTCACCACAGCACACTGTTTGTCTGGCTGTCTGGCTGACTGGCTGACTGCAGTGTGCTACCCAGCGCTGCGTAAATAAAATATGTAAAGAGTT
>XM_014201581.1 Apolipoprotein A-IV - Ident 93
atgaagatcattgtggtcctcgctctggctgtattcactggctgccacgctaacctgttctacgctgatgagcctaagccacagctggagcagctgacagatgccttctgggactacgtcaccaaggcaacgcaaacagccgacgacaccgtccagatgatcaggaagtctcagctgggacaggatgtcaatgaccgcatcacagagagtgctgatgtggccagccaatacgccatctccctgcaggagcagcttcctcctgcagccaaggacctgatgaccaagattacccaggaggctgaggtgctgagagagcgtctggagcaggacctgggcagcgtcaaggggaaactggagccctacgcggaggagatcaagacacaagtccagcagagagtggagcagctgaaacaggatctggccccttacgcagagtccctggactccgaggccctgagggccaccctgctccagaagagtgaggagctgaaggggagtctggagcagagtgtgaaggagatgcagtcccagctgggtccctacacagatgagctgaagcagaaagtggacctgcgcctgcaggacttccagaagagtgtggcccccctggccgagaacctccagagccagctgaccaccagagctcagatggtgcagcagagcctagccccctatgctgaggacctcaaggacaagctggacccctacgcccaggacctgaaggcccagctcaccgccctctaccaggccttcaccaacaccaactaa
>XM_014201582.1 Apolipoprotein A-IV - Ident 93
ACTATATATACACCATGGCACTGGTCTGATAGACACACAGACAGACTGAATACACAGAGATACACCAGGAAAAAAACAGTGAGAAACGCAAATATGAAGGTGTTGGTGGTGCTTGCAATTGCTATACTCTCTGGTTGCCATGCTAACCTATTCTATGCTGATGAGCCCAAGCCACAGTTGGAGCAGCTGACAGATGCCTTCTGGGACTATGTCGCCAAGGCAACAAAAACTGCCGACGACACCGTCCAGATGATCAGGAAGTCTCAGCTGGGACAGGATGTCAATGACCGTATCACAGAGAGTGCTGATGTGGCCAGCCAATACGCCATCTCCCTTCAGGAGCAGCTTCCTCCTGCAGCCAAGGACCTGATGACCAAGATTACCCAGGAGGCTGAGGTGCTGAGAGAGCGTCTGGAGCAGGACCTGGGCAGCGTCAAGGGGAAACTGGAGCCCTACGCGGAGGAGATCAAGACACAAGTCCAGCAGAGAGTGGAGCAGCTGAAACAGGATCTGGCCCCTTACGCAGAGTCCCTGGACTCCGAGGCCCTGAGGGCCACCCTGCTCCAGAAGAGTGAGGAGCTGAAGGGGAGTCTGGAGCAGAGTGTGAAGGAGATGCAGTCCCAGCTGGGTCCCTACACAGATGAGCTGAAGCAGAAAGTGGACCTGCGCCTGCAGGACTTCCAGAAGAGTGTGGCCCCCCTGGCCGAGAACCTCCAGAGCCAGCTGACCACCAGAGCTCAGATGGTGCAGCAGAGCCTAGCCCCCTATGCTGAGGACCTCAAGGACAAGCTGGACCCCTATGCCCAGGATCTGAAGGCCCAGCTTACTGCCCTCTACCAGGCCTTCACCAACACCAACTAAATGGCCCAAACCAACACCACTCCTTGATCCTCTGAAACGTTTTGAGTGATTCTGTCATACCCTGAACTGCACTGTAAAACATGGAAATTAAACTGGGCATATGCCCAGAACATCATATTTATTATTATTTAGTGCAGGGTGAGAAATATAAACCAAACATTCACACTCAAATATTTATGTGTTTGTTTTTACCTTGTTAAATGTTGAATAATGTCAACTTTTTATAATTTCATTAATTTTTTAAGAAAAATAAAGCTATTGCAGTTATGAACATA
>XM_014201926.1 Farnesyl diphosphate synthase
GGTAAGAAGGACTGCAGATATTGCAACTAGTGTGTAATTGCTTATCTAGTTATCTATTTATGAAAGGGATCTAACTTTCAGGCTTGATATCGCTCTGTGTCGTGAATGTCTAGCCAGACAAGTTTACTATCTGGAGACTAAGCGCTGTCTACAGTAGCTAGGTAACGTTAGCTAGCTAGTCGTATTCTAGCCAAGGGTGACAGTAGTTGCAGCAACGGGACCCACCACTCGGGGGCAGTGCAGTCAGACCCACAGCTGTTTGAAGCCCAGTTTGAGGAGCTGGTGACTGAGCTCACAGAGCAAGACCTCACAGACTCTGTCCTCGCTGACGCTCTCAACAGACTCCGAGAGGTGTTGCATTACAACACTCCTGGAGGAAAAAGAAACAGAGGTCTGTCTGTGATTGGCTCTTTGAGGGAGCTTGTTCCTCCCACTGAGCTGACCCAGGATGCTGTGCGACGGGCCCTGCTGGTTGGCTGGTGCATTGAGCTGCTCCAGGCGTTCTTCCTGGTAGCTGATGACATCATGGATGCTTCAGTGACTCGGCGAGGTCAGCCCTGCTGGTACAAGAGGGAGAGAGTGGGTCTGGATGCCATCAATGATTCCTTCCTCCTGGAGGGATCCATCTACAGACTACTGCGCAGACACTGCAGGGCACAGCCCTACTACGTACACCTATTGGAGCTCTTCACTGAGACGTCCTTCCAGACAGAGCTGGGCCAGGCACTGGACCTGATGACCGCTCCTCCTGGTCAAATAGACCTCAACCGCTTCACCATGGAGAGATATAAGGCCATAGTAAAGTACAAGACTGCTTTCTACTCCTTCTACCTCCCTGTGGCAGCAGCCATGTACATGGCGGGCATCGACAGTGAAGAGGAACACAACAACGCCAAGCACATCTTACTGGAGATGGGAGAGTTCTTCCAGATACAGGATGACTACCTGGATTGCTATGGTGACCCGGCGGTGACGGGGAAGATTGGAACAGACATCCAGGACAACAAATGCGGCTGGCTGGTGGTGACCGCTCTAGGGGTCATGACCCCGGAACAAAGGGCAGAGCTGGAGTCATGTTATGGTCGGCATGACAGTGTGAGTGTGGAGAAGGTGAAAGCACTGTACAACACCCTACAGATGCCCACCCTGTACCACCAATACGAAGATGACAGCTATCAGCGCTTACAGAAACTCATCGCGCGTCACGCCCAAAACCTTCCACACGCAGTTTTCCTCAATTTCGCCAAGAAAATCTACAAGAGAAACAAGTGAAGACTATGATGAGGGGACTGTTTTTATTTAGTGTGTGTTGCACTGTAGCTGGACTGAGGAGGGCTAGTTGGTGTGGATGCTTCCATTTCGGTCCCCTGCTCCTACCCCTTCAGTGAACACCATGGGGTTAAGGGCTAGGGCAGGACTCTCCAACCCTGGTCCTGGAGAGCTGCCATCCTGTAGGTTTTCGCTCCAACCCTAATCTAACGCACCTGATTGTAATAAGAGTGGAAACCTACAGGAGGGTAGCTCTCCAGGAACAGGGTTGGAGAGCCCTGGGTTAGGTTAAGGGTCTAGGGACCTAAATAGAACAAGGCTTTAGTTTGGACTGCGAGTGATCCTGGTTGCGATTTGGCCAGTCAGTCTTAAACCTGGTCTTCAAGGACCCCAGTGTGCCCACTTTCTTTTCTCCATAATATGATTTTCAATTATGTACAGAATAACTGATTACTCAAACTGGGAATATCATGTCATCAAAAAAGTATGTCTGTCTCTGTGTCAATCTCTTTATTTATTGATGATGACGTGAGTATGACATCATGTCACTGTTAGGAGCTGTCTGTTCTAGAATCCTGTGGATTTGATGATGACGGCAGGGAGTGATATTATTATTGGTTGATGATCACATCAATCAGGATGACAACCTGGGGCCCTGTTTAGCAGAGTGCTCTGGTCTCTACCGGCCCGAGTGCTCTGGTCTCTACCGGCCCGAGTGCTCTGGTCTCTACCGGCCCGAGTGCTCTGGTCTCTACCGGCCCGAGTGCTCTGGTCTCTACCGGCCCGAGTGCTCTGGTCTCTACCGGCCCGAGTGCTCTGGTCTCTACCGGCCCGAGTGCTCTGGTCTCTACCGGCCCGAGTGCTCTGGTCTCTACCGGCCCGAGTGCTCTGGTCTCTACCGGCCCGAGTGCTCTGGTCTCTACCGGCCCGAGTGCTCTGGTCTCTACCGGCCCGAGTGCTCTGGTCTCTACCGGCCCGAGTGCTCTGGTCTCTACCGGCCGAGTGGTTTAGTAGAGTGCAGTCTATAGAGCAGGAGCTTCCTGAAAGGAACAATCCTACTGTCTCTCACACCATGTTCTGTCTTTGTATTTTGTTTTCTCTATCTCCCTCTGTGTAATCATCTCTTTCTGTATAATTACTACTGTACATCTACCTGCTGCTGACAATATGGCATCTTATTGCTTTTAATAAAGAAATGTGACCAACATGG
>XM_014205419.1 Squalene synthase
ATTACTCTGGTCTGGAGACTGTATAGGCCGTGAGACTTGTTTAAAAATCACCGACTGACCCCACCCTGCAAAGTCTATAACTTCATAAAGTGTTCACCCCGCTACAGAGTAACAGCCCATGTCCTCTGCTGAACTGCGCGCGCGAATGAATACCACGGATATTAATAACTGGATAGCCAACAATGTTGTCTAAATTGCTCATGGAAGGCTGAGCGTCCATTTTCCTCATATGGCCGGAGCTTGCTGCAAGTGTCCGGTTTCTCTCACGGTGTTCAAGCGCTCTCTCTGCGTCACCCCGCGGAGCCCTGGACCCGCTTCACGGTCCCTTCTCTCCGGGGGACGGCTGGGCGAGAGGGGCGTGCAGGAGGGATGTTGGGCCGCCCGCCCCAGCGCTTTGCGGACAGTAGGCTCTTACCGACACCCCGTGTTTCTCTGTTTCTCTTGCCAGGAATCCATGAGTGCGAGCCTGCGGACATGCTACCTCTATCTGAACCAGACCAGTCGCAGTTTCGCCGCTGTTATCCAGGCGCTAGACGGAGAGTTACGGCATGCGGTGTGTATCTTCTACCTGGTCCTACGGGCCCTTGACACGGTGGAAGATGATATGACCATCCCCCTGGAGAAGAAGGTGCCCATGCTGAATGACTTCCACACGTACCTTTACCAGGCCAACTGGTGCTTCACTGAGAGCCACGAGAAGGACAGGCAGGTCCTGGAGGACTTCCCCACGATTTCCTTGGAGTTCAGGAACCTGGGTCAGGCATACCAGGATGTGATCTCGGATATCTGCCACCGCATGGGAGTTGGAATGGCTGAGTTTCTGGAGAAGAAAGTAGGCTCCATGAAGGAGTGGGACCAGTACTGTCACTATGTGGCAGGGCTGGTGGGTATAGGCCTGTCCCAGCTGTTCTCTGCCTCCCAGCTGGAGGACCCAGAGGTGGGCAAAGACACAGAGCTAGCCAACTCCATGGGCCTGTTCCTCCAGAAGACCAACATCATCAGAGACTACCTGGAGGATATACAGGTGGCGAGGGCCTTCTGGCCACAAGAGGCATGGAGTCAGTTTGCGTGTCGTCTGGAGGACCTGGCAGAGCCTGACCAGCTGACCTCAGCCCTGTCCTGTCTCAACCTGCTGGTGACAGACGCCCTGCGCCACGTCCCTGATGTCATCACCTATCTGGCACGCCTACGCAACCAGAGCGTCTTCAACTTCTGCGCCATACCACAGGTGATGGCGATAGCGACCCTCTCAGCCTGTTACAACAACCCTCAGGTATTCCAGGGCGTGGTGAAAATCAGGAAGGGTCAGGCCGTCACCCTCATGATGCAAGCCACCAACATGGGTGCCGTGCAAAGCATCATGGCCCAATACAGCCAGGAGATGCTACAGAGGGTGTCCTTGACAGATCCATCCCGGGACAAAACCCTGTTTATCCTGGGTGTGATCCAGGAGAGGACTCTCTCCCAAGCCACCCTGGCCTCCCGGACTGCCCACCTCTCCCCCATGTACCTCTCCGCTGCCATGATCCTCGCCGCCCTCAGCTGGCAGTACCTAAGCACTACAGCCGGACAACCTCCCGGCACTGCTGACATGCAGGGCCATTGAGCCCACTCAACCCCTACTAACCCTCACCCTGCATGGGGTGCATGACTGAGATGCTCCCCTCTCCTGAGGCCTGGTTCTCCCTCTCCCCTGGAGGAATCTTACCCTCCCATTCACCTGTCCTGTTTAACTCACCTGTGATGGTCCGTAGAGGCCTGTACTGTGGGAGTCACTGGTAGCAGGGTTGTCTTATTGTGTTTGATAGTGATTTGCAGTAGTCTTACGTTCCGTAACATTATTTTCTAACACACTGGTCATACTCACGTCAGATACACACGGCATCTGGCACATCTCTCTTCCTCATTTGTTTTTTTTGGTTTGTTTTTAATGTTGATTTTAGTTATTTTGTAACCACAGTCCTGGTTTTTGTATGTTACATTTTTTCAACATGTTTTGAAAGGGAGAATTCCAATAGAGCTTTAATGGATTGGTATTTCAATTTTTTTTCAACATTAATTTGAAATGTGAATAGGGTTTAGTAAAGTCTTGGACCCATCACACAAACTTAAAGCACACAGCTCACACACATACAGGACATTGAGATTAAGAAACATCAACAAAACCATTGTGCATTTCTTATAGTCGGTTCTTTTGCCTTAGTTTGTAATGTTATTTTCAACAGCAATTGTAATGACAACACAATGGTTCTGTTTGATGTGTTTTATAAGTGTCTGTCTATCTCCATAGAAAGAACTAAGATGATTGTACTGTGTTTATGTACAGCTATATGTCCGTGTCTTTCTCATTGTGGACAAAGGAAAGGGGACAAGGAGAGGAAGCCACATTTGTCTTTTGAGACATGCCCAGTGTAAGATGATACAGAGACTGGTAGAAGCGGGACTGCAGCAGAGCACATAGTAGCAGGCTGCTAAGTGTCCTTAACACAGAGCTTTGGTGAGTAGGAAGGCTACAGTAGTGTGGTGTATCCTTGTACACAACCAAAGAAGACATGAATATTGCTATGTAATGTTATATTTTAATTTGTATATCATTGAAAAAAGAATAAAAGACAATAGTGTTTCTGAA
>XM_014211743.1 Retinol dehydrogenase 11
atgatggagctcgtattgattgtcgcaggtcttgtggttgtcgcgctgttcatggttttattcgcaccccacattaggaaatactctgcaggtggaacatgtatgtctatggcccggttggatgggaagacagtcctgattactggagccaacactggtattgggaaggagactgccctggacctggctatcagaggtgcgagggtgatcatggcgtgcagagatgtggagaagggcgaggaggccgcagcatcgatacgacgtatctactacgaggcaaacgtagaggtccgagagctagacctggctgataccagctccatacgggccttcgtacaccgcttactccgagaggtcaaccacctccacgtcctgatcaacaatgctggggtcatgatgtgtccttacgtgaagaccaatgacggctttgagatgcagctgggtgtcaaccacctgggtcacttcctgttgacgtacctcctgattggtctgctgaagcgcagcgctccggcccgtatcgtcgtggtttcctctctggctcataacgttggctggatccgtttccatgacctcctcagccagggcagctacaacagcggcctcgcatactgccagagcaagttggccaaccttctgttcgctagggagctggcccgtagactcaaaggttccagtgtgactgtgaactcagtccacccggggttggtgcgctcggacctggttcgccactccaccatcatgtctctgctgttctctctgttctccttgttcctgaagagccctcgggatggggcccagacatccatctactgcgccgtggcagaggagctgcactccctgaccgggaaacacttcagtgactgcgccccagcctccgtggccccccatgggaggaacgaggagacagccaggaagctgtgggacgccagcagtgagctcctgggcatcgtctgggaccactga
>XM_014216225.1 Lipoprotein lipase
GGCTCAGATATCAACACTACGCGCCAGGGAACGCACGGGAAATATTCTAACCGGTGGAAAATTGTCGCGGTTTTACGTTACATTTTTTCCACCCCCTGTGCTGAGATTGCAGACTTTTACATACATTTCCTCAAAATACGAATTATTAGGCTGCAAAGAAATGAAAGGGTTGCAAGTGCATTGTCTTTACTTTCTTGTGTTAGATGCAGTATTTTATGTGGCGTCTTTGGAAGAGGGGGACTCGATTTCTACACTAGATAATTTAATGGACAACTTCAAGGACTTGATCCGAAACAACGATGCCACCCCTCATGCCTATGCCAAATTCTCCCTCCGGAAGCCTTTGATGCCGGAAGACGACATCTGCTACATCATCCCCGGCAACCCGGAATCTCTCAAAGAATGCACTTTCAACAGCACATCCAAAACCTTCCTGGTGATCCACGGCTGGACAGTGAGCGGCTTGTTTGAGAGCTGGGTGGCCAAGCTGGTTTCGGCGCTGTACAAGAGAGAGCAGGAAGCCAATGTGATCGTGGTGGACTGGCTGTACACAGCCCAGAACCACTATCCAGTAGCTGCCCAGAACACCAAGATGGTGGGACAAGAGATTGCTCGCTTCATTGACTGGCTGGAGGAGGCAACAAACATCCCTCTTGAAAACCTCCATCTCATTGGCTACAGTCTGGGTGCTCATGTTGCAGGATTCGCTGGGAGCCACGCCTCCAATAAAGTGGGCAGAATAACTGGTCTTGACCCAGCTGGTCCAGACTTCGAGGGGGAGCACGCTCACCGCCGCCTGTCCCCAGATGATGCCCACTTTGTGGATGTTCTCCACACGTTCACGCGGGGCTCTCTGGGCTTAAGCATCGGCATCCAGCAGCCTGTAGGCCATGTGGACATCTACCCCAATGGAGGCAGCTTCCAGCCAGGCTGCAATCTGCAAAGCCCTCTGGAAACAATATCCAAACTTGGCCTCTTTGCTATCAATGATGTTCCAAGGTGTTCCCACGAGCGCTCCATCCACCTGTTCATCGACTCCCTGGTCAACGAGCAGGAGGCCAGCATGGCGTACCGCTGCGGGAGCAAAGAGATGTTCGACCGCGGAATGTGCCTCAGCTGCCGCAAGAACCACTGTAACACCGTGGGCTATGATATCAGCAAGGTTCGCAAGACACGGAGCGTCAAACTGTACACCAAGACCAGGGCCTCCATGCCGTTCAGAGTCTATCACTACCAGGTGAAGATCCACTTCTCCAGCAAGGTGAACAGGTCTGAGATGGAGCCTTCACTGACAGTCTCCCTGATTGGAACCAAAGGAGAGGTTGAAGACCTCAAACTGACACTAAAGGAGAAGATAACAACCAATAAGACCCATTCCTTCCTGCTGGTAGCGGAGAAAGACATTGGTGACCTCCTGATGGTGAAGTTCAAGTGGGAGGAGTCTACTAGCTGGTCTGCCTCGTTCATGCTCAACATGGTGTCTTCCTGGTGGTCAGGTGACTCTGCGGAGTCTGAAGTGGAGGTCCACAAAATACGCATCCGAGTCGGGGAGACGCAGAAAAAGATGGAGTTCTGCATTAAAGATCCTCATGCTCTGAGCTTACAACAGGAAGTTACGTTTGTAAAATGCAAGGACGAATGGAGGAAAACTTCAAAAAGAGTGAACCTGGGGAACCACTGAATGTATGGAGCAACAGATGAATGTCCTCCTTCCGCAGCTCTTAGAGAAATTATTTATACAGATGTAATTTATTTTGTCTTTCAAACTATACAAAGACATTATCACATTGTGTCCAGAACTGTGTTATTTAAAAATGTATGTGAAGTGTTTTTTATTTTTTATTTTTTTTAAGCACTGCTTTTGTGGTGCATCAACTACGGTGTGGTGCTAAATAATAGTAAATGCCATCGTCTTTGCTGATTTTTCTGGCAACCCCAAAGAGATGGCTCTTATACAAAGTCTTTGGTGCCTCTGATTGACAGAGACCCATTGACCGGCTGAGTAGAGGCCTCGAGGTACCTGCATTTCAAACCTCATGTGTTTCCTTAATTTATGCTTAAAGCATTCACCATTGTCGTCCTCAATACTATGCGATTGTAGGATCGGACTCAGTGTGCCTTAAAATAACTTGTCTTAACCTACTGTATGTATTTTTTGTTAATGTGTACATTTAAAAAAAAATTATAGTGAGTTTCTTTTACCTGGTCTTTGAGACAGTAATATTCATGAGGTCTGAAATGCACATTATTCTGAGAAATTTGTGAATTTAGTCAAGCACTTGAGCAATAATGCAATGGCTGCTATTTTTATACAGTATATTAATTTGAAACCAGCAATAGTGAGGCCTTTGCAGCAAAATACAGTGCATATCAGTGAACCATATTTGCAGTTATTACAATTATAGCTTTTTTTTTTCAATTATTCATATGGAACTATTACCTCTAGCAAGTGCTTATGTGATGTATTTTGACTAACATATCCATGGTTGCTGCTAAACTATGACACAAATAATGCTCATTTAGCTGTCTATGCCATATAATTGTGACCAGGTAGCTAAACTCAAAGAAGTCAATGAGTTGTTATCAGCGCTGACATCAGCAATAGAAACATGACAGACTTCCTCAGTGGACTTTGCATCATAGTTACAGTTAAGAATTGGCTATTAATAATATCTGATTGTCAGACTATTTTAACAGCACTGAGTAGGCTATTTATAACTAATATTATACATTTAGAGACCGGTATTGTAATCATTGTGACTTATTTCATTTCTGCCTGTTCTATTGAGCCTGTAGAAAAGGTGGTATAAACTTTTGCACTGAACCAGAGGAAAGGGTTACTAAACCAGTTACTTACTAAGTGCACCATGTGTAAATATGTTAGCATATGATTCTATGGTAAAATGTTAATCAATATATTTTTTACCGTCTTAACTTTTTAAATTATATCTGTATATACCTGTACATATGTGACCGTATAAATACTTTAATAAATTGGAACTGCTATTTTGAA
>XP_013997637.1_52450 apolipoprotein E
ATGAAGGTTGTTGCAGTAATCCTGGCTCTAGCCGTCCTCTCAGGCTGCCATGCATGGGTGCTACCCATGCAGGATGAGCCCCAAACTCCCTGGGAGAAGACAATTGACCAGTTTAAGGACTACATAACAGATCTGAACTCTAAGGCTGATGAGAAGGTGAAGAACATCAGGGCCTCCCAGCTCAGCAGTGAACTGGATACCCTGATCACAGACACCATGTCTGAGCTGAATATGTACAGTGATGATATGAAGACCAAACTGGGACCTCTCGCTAAGGACACCGCTGAACGTCTGGGCAAGGAAGTGCAGCTCCTCGTTAACAAGTTGCAGGCTCACATGGCTGAAGCTAAAGACCGTACCACAGTGTACACCCTGGAACTCCAGACCATGTTGGAGCAGAATGCCAATGACGTCAGTCACAGGGTCAACACCTATAGCCGCAAGCTGAACAAGCGCCTGAGCAAAGACACCCAGGAGATCTGCAGCAAAGTGACCACCTATTTCGAGGAGCTGCATTCTCGAACCACCTCTGGTGTGAAATCCGTGGTGGATCGCTTTGAGCCTTACTACGTCCAGATCCGTGAGCGCGCTGAGGATAAGATGGCTACCCTCAGCAAACTGCTGACGACCCAGGCTGAAAAGGTGAAGGACAAGCTTGAGTCCCGGGCTGAGGAGGTCCGCGAGCAGCTGGAGAAGACCACCGAGAACCTCCGCAGCACCCTCGAGGGCAAGACGGAGGAACTGCGCACCTGGTTCAACCCCTACGGCCTCATAATCCGTGATCAGGCTAAGGCCATCATGGAGACCATGTAA
